# Supplementary material for: Long-term hematopoietic stem cells trigger quiescence in Leishmania parasites
Source: PLoS Pathog. 2024 Apr 24;20(4):e1012181. doi: 10.1371/journal.ppat.1012181 (PMC11073788; doi:10.1371/journal.ppat.1012181)
Supplement: S1 Data — The data file includes the read length mapping results (MAPQ_Read-length), the high quality mapping read counts (MAPQ60_RLEN90) and the GO term enrichment results for transcripts detected in quiescent parasites (GO enrichment molecular function (MF), biological processes (BP), and cellular components (CC)). (XLSX) [file ppat.1012181.s003.xlsx]

## Sheet: MAPQ_Read-length
		MAPQ					Mapped_read_length						kraken2 DB	SUM_DSR	SUM_QUI	QUI/DSR
	total reads	ave	med	std	min	max	ave	med	std	min	max		plus_pf (2023.6)	316430755	347192	0.00109
QUI 1	3561148	38.7068	40	10.6858	10	60	25.0927	19	15.1401	1	101		EupathDB (2023.6)	257783070	256481	0.000994
QUI 2	2971679	38.8065	40	10.4542	10	60	24.717	19	14.8131	1	101		nt_DB (2018)	265278172	313534	0.001181
QUI 3	3166056	38.1271	40	11.1532	10	60	25.4077	19	14.8282	1	101
DsR1	16258071	57.173	60	8.2941	10	60	89.9713	99	24.5436	1	101
DsR	14986470	55.8832	60	9.7609	10	60	85.5524	98	29.0379	1	101
DsR3	16472117	55.8634	60	9.7478	10	60	85.3266	98	29.2955	1	101

## Sheet: MAPQ60_RLEN90
High quality mapping read counts
MAPQ>=60 and read_len >= 90
ID	DsRedHi 1	DsRedHi 2	DsRedHi 3	QUI 1	QUI 2	QUI 3	Any of QUI* are zero	product
LINF_mito0010	43867	22320	30074	384	207	10	F	12S_rRNA::mRNA
LINF_mito0030	24004	19209	20220	60	293	159	F	ND8::mRNA
LINF_010009700	2951	3832	2686	271	2	2	F	conserved_protein::mRNA
LINF_240027300	3082	3855	2757	1	258	3	F	3-hydroxy-3-methylglutaryl-CoA_synthase_-_putative::mRNA
LINF_310030400	1354	1864	2000	151	1	1	F	hypothetical_protein_-_conserved::mRNA
LINF_mito0150	3742	1560	3366	2	2	143	F	CO1::mRNA
LINF_310038500	2427	941	1322	3	134	1	F	acetyl-CoA_carboxylase_-_putative::mRNA
LINF_310019900	3747	2598	2715	100	3	1	F	Protein_phosphatase_2C_-_putative::mRNA
LINF_mito0190	2066	1807	1488	68	4	1	F	RPS12::mRNA
LINF_360026000	14584	13183	11760	5	7	8	F	inosine-guanosine_transporter::mRNA
LINF_060005000	5529	7995	10702	9	1	4	F	histone_H4::mRNA
LINF_350027500	10136	12345	9141	6	3	4	F	kinetoplastid_membrane_protein-11::mRNA
LINF_320033600	5354	9341	8206	5	4	3	F	L-Lysine_transport_protein_-_putative::mRNA
LINF_130022000	7788	9798	5055	3	5	4	F	dynein_heavy_chain_-_putative::mRNA
LINF_270006200	10568	6330	6425	2	2	6	F	hypothetical_protein_-_conserved::mRNA
LINF_090016200	5877	4554	5132	3	3	4	F	N-terminal_region_of_Chorein-_a_TM_vesicle-mediated_sorter_-_putative::mRNA
LINF_260024800	4696	7624	3677	4	4	1	F	microtubule-associated_protein_-_putative::mRNA
LINF_360022600	2795	3374	3342	3	1	5	F	clathrin_heavy_chain_-_putative::mRNA
LINF_130009900	2857	2108	2944	3	2	4	F	ATP-dependent_RNA_helicase_-_putative::mRNA
LINF_360027200	4330	4206	4401	2	2	4	F	chaperonin_HSP60_-_mitochondrial_precursor::mRNA
LINF_070016200	5986	5142	5553	3	4	1	F	nucleolar_RNA-binding_protein_-_putative::rRNA
LINF_300027400	1985	2472	1378	2	4	2	F	Zinc_finger_C-x8-C-x5-C-x3-H_type_(and_similar)_-_putative::mRNA
LINF_250015700	4423	4533	6323	4	3	1	F	dynein_heavy_chain_-_putative::mRNA
LINF_200018300	1482	1825	1966	2	3	2	F	small_myristoylated_protein-1::mRNA
LINF_mito0020	7187	5046	6438	1	3	3	F	9S_rRNA::mRNA
LINF_130016000	2508	2930	4079	4	1	2	F	leucyl-tRNA_synthetase_-_putative::mRNA
LINF_330036700	3733	2769	2456	3	3	1	F	translation_initiation_factor_IF-2_-_putative::mRNA
LINF_290011200	4077	4013	6939	3	1	3	F	ATP-binding_cassette_subfamily_A_-_member_1_-_putative::mRNA
LINF_170017000	2729	3145	891	2	1	4	F	hypothetical_protein_-_conserved::mRNA
LINF_190010700	2279	1224	2192	3	3	1	F	Tubulin_binding_cofactor_C_-_putative::mRNA
LINF_260023200	2316	2278	1346	1	3	3	F	hypothetical_protein_-_conserved::mRNA
LINF_260015200	3460	3580	1413	3	3	1	F	dynein_heavy_chain_-_putative::mRNA
LINF_130017100	1762	3600	2527	3	1	2	F	nucleobase_transporter::mRNA
LINF_mito0040	1506	2598	1065	2	2	2	F	ND9::mRNA
LINF_130009400	4522	4024	3066	2	2	2	F	Alba_-_putative::mRNA
LINF_340035100	1107	901	2057	3	2	1	F	regulatory_subunit_of_protein_kinase_a-like_protein::mRNA
LINF_120014000	3939	3595	2634	3	1	2	F	surface_antigen_protein_2_-_putative::mRNA
LINF_210018000	2584	2199	2095	2	1	3	F	kinesin_-_putative::mRNA
LINF_130007600	2553	909	2813	1	2	3	F	hypothetical_protein_-_conserved::mRNA
LINF_160013000	1052	1292	540	1	1	4	F	transaldolase_-_putative::mRNA
LINF_090013800	4504	5435	5131	2	1	3	F	hypothetical_protein_-_conserved::mRNA
LINF_360074000	2668	1814	3640	4	1	1	F	ubiquitin-protein_ligase_-_putative::mRNA
LINF_130020100	6430	4961	2918	3	1	2	F	SPRY_domain/HECT-domain_(ubiquitin-transferase)_-_putative::mRNA
LINF_190011900	2592	2592	2888	1	2	3	F	kinesin_-_putative::mRNA
LINF_270010200	5459	6747	5516	3	1	2	F	calpain-like_cysteine_peptidase_-_putative::mRNA
LINF_350059500	3974	2762	2792	2	3	1	F	SPRY_domain/HECT-domain_(ubiquitin-transferase)::mRNA
LINF_340049400	2883	4324	3379	2	2	2	F	dynein_heavy_chain_-_putative::mRNA
LINF_160006800	3433	2529	3835	1	4	1	F	hypothetical_protein_-_conserved::mRNA
LINF_100011700	3920	4577	2953	4	1	1	F	hypothetical_protein_-_conserved::mRNA
LINF_260027100	2052	1217	1647	1	2	3	F	hypothetical_protein_-_conserved::mRNA
LINF_350019900	3785	3554	3238	1	2	2	F	arginase::mRNA
LINF_250031400	3040	1836	1024	3	1	1	F	hypothetical_protein_-_conserved::mRNA
LINF_340043100	776	1091	2853	2	2	1	F	hypothetical_protein_-_conserved::mRNA
LINF_150018800	1037	1056	771	1	1	3	F	tryparedoxin_peroxidase::mRNA
LINF_160006500	1149	1236	707	3	1	1	F	eukaryotic_translation_initiation_factor_1A_-_putative::mRNA
LINF_320005400	645	626	1258	1	3	1	F	hypothetical_protein_-_conserved::mRNA
LINF_200018000	3649	4046	4120	1	2	2	F	small_myristoylated_protein_4_-_putative::mRNA
LINF_360019800	1449	1614	1418	1	1	3	F	Transitional_endoplasmic_reticulum_ATPase_-_putative::mRNA
LINF_mito0080	2681	2237	3554	1	3	1	F	CYb::mRNA
LINF_220013200	3213	3458	2358	2	2	1	F	hypothetical_protein_-_conserved::mRNA
LINF_350008800	4649	3229	3368	1	1	3	F	ATP-dependent_DEAD-box_RNA_helicase_-_putative::mRNA
LINF_260017400	4758	3067	5742	1	2	2	F	heat_shock_70-related_protein_1_-_mitochondrial_precursor_-_putative::mRNA
LINF_310005700	2826	3557	2284	2	1	2	F	hypothetical_protein_-_conserved::mRNA
LINF_080005000	1441	1252	2033	1	3	1	F	adaptor_complex_protein_(AP)_3_delta_subunit_1_-_putative::mRNA
LINF_190020600	1832	1030	3385	3	1	1	F	cysteine_peptidase_A_(CPA)::mRNA
LINF_130022100	2103	1035	1888	2	1	2	F	chaperonin_TCP20_-_putative::mRNA
LINF_180019100	4471	1479	1430	1	2	2	F	heat_shock_protein_110_-_putative::mRNA
LINF_350016600	1361	1116	1191	1	3	1	F	NADH-dependent_fumarate_reductase_-_putative::mRNA
LINF_200012600	2229	1503	993	1	2	2	F	protein_kinase_-_putative::mRNA
LINF_220019400	1175	304	1138	3	1	1	F	hypothetical_protein_-_conserved::mRNA
LINF_160012700	726	506	457	2	2	1	F	ubiquitin_hydrolase_-_putative::mRNA
LINF_170011000	2697	1617	995	1	1	3	F	hypothetical_protein_-_conserved::mRNA
LINF_340025700	1505	876	1893	3	1	1	F	FtsX-like_permease_family_-_putative::mRNA
LINF_340026700	1348	1414	1126	3	1	1	F	eukaryotic_translation_initiation_factor_2-alpha_kinase_-_putative::mRNA
LINF_260017300	2948	2751	3752	2	2	1	F	hypothetical_protein_-_conserved::mRNA
LINF_080008400	2654	3307	1336	1	3	1	F	hypothetical_protein_-_conserved::mRNA
LINF_360056300	2091	2437	2519	3	1	1	F	hypothetical_protein_-_conserved::mRNA
LINF_360061000	1005	835	1115	2	2	1	F	kinesin-like_protein_-_putative::mRNA
LINF_350011200	1269	942	1219	2	1	2	F	RING_finger_protein_-_conserved::mRNA
LINF_150014500	1522	2771	2556	1	1	3	F	hypothetical_protein_-_conserved::mRNA
LINF_350011300	2326	2453	3319	1	2	2	F	hypothetical_protein_-_conserved::mRNA
LINF_300023000	2740	3496	1361	1	2	2	F	Flagellar-associated_PapD-like/Zeta_toxin_-_putative::mRNA
LINF_140016800	2223	2803	1872	3	1	1	F	dynein_heavy_chain_-_putative::mRNA
LINF_330036000	747	1293	1145	3	1	1	F	hypothetical_protein_-_conserved::mRNA
LINF_260011200	3755	3135	1953	1	2	1	F	10_kDa_heat_shock_protein_-_putative::mRNA
LINF_250014900	2248	2443	2135	1	2	1	F	cyclophilin_type_peptidyl-prolyl_cis-trans_isomerase::mRNA
LINF_130022400	1346	1277	1243	2	1	1	F	Protein_Associated_with_Differentiation_-_putative::mRNA
LINF_270018800	1289	1298	781	1	1	2	F	putative_histone_H1::mRNA
LINF_230005800	1157	124	1749	1	2	1	F	hypothetical_protein_-_conserved::mRNA
LINF_320043600	275	305	175	1	2	1	F	hypothetical_protein_-_conserved::mRNA
LINF_250025200	1799	1061	1198	2	1	1	F	Not1_N-terminal_domain_-_CCR4-Not_complex_component/NOT2_/_NOT3_/_NOT5_family_-_putative::mRNA
LINF_160014200	446	655	349	1	2	1	F	protein_kinase_-_putative::mRNA
LINF_180007100	1087	619	315	1	1	2	F	Activator_of_Hsp90_ATPase_-_N-terminal/Activator_of_Hsp90_ATPase_homolog_1-like_protein_-_putative::mRNA
LINF_190007400	1676	2883	1901	1	2	1	F	C-terminal_motor_kinesin_-_putative::mRNA
LINF_310009300	846	928	260	1	1	2	F	calpain-like_protein_-_putative::mRNA
LINF_220009100	1863	1702	1433	1	2	1	F	hypothetical_protein_-_conserved::mRNA
LINF_010012600	1558	977	1282	1	2	1	F	protein_kinase_-_putative::mRNA
LINF_280019500	717	594	723	1	2	1	F	haloacid_dehalogenase-like_hydrolase_-_putative::mRNA
LINF_340031700	1558	1128	728	2	1	1	F	hypothetical_protein_-_conserved::mRNA
LINF_310015800	613	1900	2085	1	2	1	F	hypothetical_protein_-_conserved::mRNA
LINF_330034700	1044	1222	566	2	1	1	F	isocitrate_dehydrogenase_-_putative::mRNA
LINF_080011500	1949	1036	1400	1	1	2	F	hypothetical_protein_-_conserved::mRNA
LINF_100013400	1654	1091	1455	1	2	1	F	hypothetical_protein_-_conserved::mRNA
LINF_130005700	1547	1663	1202	2	1	1	F	mitochondrial_DNA_polymerase_I_protein_B_-_putative::mRNA
LINF_270033300	3251	2484	3771	1	2	1	F	dynein_heavy_chain_-_putative::mRNA
LINF_300034800	647	1213	742	1	1	2	F	phospholipase_c-like_protein::mRNA
LINF_070010300	2305	1788	1072	2	1	1	F	Dynein_heavy_chain_-_N-terminal_region_2_-_putative::mRNA
LINF_030007900	316	1043	795	2	1	1	F	hypothetical_protein_-_conserved::mRNA
LINF_180015500	1187	1852	1026	2	1	1	F	hypothetical_protein_-_conserved::mRNA
LINF_350024900	749	746	590	2	1	1	F	U3_small_nucleolar_RNA-associated_protein_6_-_putative::rRNA
LINF_340010000	1912	1490	1804	2	1	1	F	calcium_channel_protein_-_putative::mRNA
LINF_260029300	4309	6720	2925	2	1	1	F	Fibronectin_type_III_domain_containing_protein_-_putative::mRNA
LINF_170020200	1971	2093	1179	2	1	1	F	translation_initiation_factor_-_putative::mRNA
LINF_260017700	1245	1862	1120	1	1	2	F	DnaJ_domain_containing_protein_-_putative::mRNA
LINF_260009900	485	1029	271	2	1	1	F	DNA_polymerase_sigma-like_protein::mRNA
LINF_050011800	1654	429	2671	2	1	1	F	hypothetical_protein_-_conserved::mRNA
LINF_320012100	2177	1557	1209	2	1	1	F	OSM3-like_kinesin_-_putative::mRNA
LINF_230022400	3693	3396	4198	2	1	1	F	dynein_heavy_chain_-_putative::mRNA
LINF_350037800	1169	672	1502	1	1	2	F	hypothetical_protein_-_conserved::mRNA
LINF_340044200	806	416	1131	1	2	1	F	vacuolar_ATP_synthase_catalytic_subunit_A_-_putative::mRNA
LINF_120006900	610	364	292	1	2	1	F	hypothetical_protein_-_conserved::mRNA
LINF_310034100	3120	2959	1225	1	1	1	F	calreticulin_-_putative::mRNA
LINF_220019700	1021	1006	1893	1	1	1	F	farnesyl_pyrophosphate_synthase::mRNA
LINF_050008800	801	1242	1375	1	1	1	F	microtubule-associated_protein_-_putative::mRNA
LINF_310038200	1748	422	1025	1	1	1	F	squalene_synthase_-_putative::mRNA
LINF_290014100	675	589	827	1	1	1	F	Cytochrome_b5-like_Heme/Steroid_binding_domain_containing_protein_-_putative::mRNA
LINF_190012000	377	766	312	1	1	1	F	glycosomal_malate_dehydrogenase::mRNA
LINF_130014000	1026	312	1062	1	1	1	F	Leucine_Rich_repeat_-_putative::mRNA
LINF_310014200	445	600	0	1	1	1	F	hypothetical_protein_-_conserved::mRNA
LINF_080011600	2447	3098	3081	1	1	1	F	Amastin_surface_glycoprotein_-_putative::mRNA
LINF_110005500	2073	1049	1573	1	1	1	F	protein_kinase_-_putative::mRNA
LINF_310029500	875	568	2444	1	1	1	F	Fungal_tRNA_ligase_phosphodiesterase_domain_containing_protein_-_putative::mRNA
LINF_350010500	1914	2168	2138	1	1	1	F	SNF-7-like_protein_-_conserved::mRNA
LINF_350055900	2720	3480	6193	1	1	1	F	polyadenylate-binding_protein_1::mRNA
LINF_320037600	2177	2262	2495	1	1	1	F	leucine-rich_repeat_protein_-_putative::mRNA
LINF_120009700	1372	1094	533	1	1	1	F	hypothetical_protein_-_conserved::mRNA
LINF_160007700	203	215	976	1	1	1	F	Ankyrin_repeats_(3_copies)/Ankyrin_repeats_(many_copies)/Ankyrin_repeat/Alpha/beta_hydrolase_family_-_putative::mRNA
LINF_300037500	409	534	190	1	1	1	F	3-hydroxy-3-methylglutaryl-CoA_reductase::mRNA
LINF_110007000	1060	591	603	1	1	1	F	acidocalcisomal_pyrophosphatase::mRNA
LINF_080017200	1087	1100	1598	1	1	1	F	hypothetical_protein_-_conserved::mRNA
LINF_340049900	771	665	1095	1	1	1	F	hypothetical_protein_-_conserved::mRNA
LINF_080015800	2720	1539	1922	1	1	1	F	hypothetical_protein::mRNA
LINF_010012500	394	88	353	1	1	1	F	hypothetical_protein_-_conserved::mRNA
LINF_180013700	1881	1025	1634	1	1	1	F	hypothetical_protein_-_conserved::mRNA
LINF_260029200	4801	3372	4249	1	1	1	F	Zn-finger_in_Ran_binding_protein_and_others/SPRY_domain/HECT-domain_(ubiquitin-transferase)_-_putative::mRNA
LINF_260032500	2497	2292	1657	1	1	1	F	hypothetical_protein_-_conserved::mRNA
LINF_180011100	601	66	705	1	1	1	F	Zn-finger_in_Ran_binding_protein_and_others/FYVE_zinc_finger_containing_protein_-_putative::mRNA
LINF_310022000	1642	1046	1889	1	1	1	F	Leucine_Rich_repeat_-_putative::mRNA
LINF_270015800	1150	479	2233	1	1	1	F	hypothetical_protein_-_conserved::mRNA
LINF_210015100	2210	1341	3062	1	1	1	F	Protein_kinase_domain/Protein_tyrosine_kinase/Kinase-like_-_putative::mRNA
LINF_330039900	504	1171	1487	1	1	1	F	hypothetical_protein_-_conserved::mRNA
LINF_060012300	938	179	1431	1	1	1	F	hypothetical_protein_-_conserved::mRNA
LINF_360020200	255	260	289	1	1	1	F	The_ARF-like_2_binding_protein_BART_-_putative::mRNA
LINF_080017600	594	541	898	1	1	1	F	protein_kinase_-_putative::mRNA
LINF_320044100	755	677	673	1	1	1	F	hypothetical_protein_-_conserved::mRNA
LINF_130013000	3196	3797	3383	1	1	1	F	hypothetical_protein_-_conserved::mRNA
LINF_140013700	2848	2236	2197	1	1	1	F	hypothetical_protein_-_conserved::mRNA
LINF_200016100	535	909	1219	1	1	1	F	MORN_repeat-containing_protein::mRNA
LINF_360022000	511	892	297	1	1	1	F	hypothetical_protein_-_conserved::mRNA
LINF_010011500	1684	593	371	1	1	1	F	HSP70-like_protein::mRNA
LINF_290017700	2202	2118	933	1	1	1	F	hypothetical_protein_-_conserved::mRNA
LINF_180007700	529	847	530	1	1	1	F	glycogen_synthase_kinase_3_-_putative::mRNA
LINF_130010200	452	200	1412	1	1	1	F	hypothetical_protein_-_conserved::mRNA
LINF_340012800	233	437	75	1	1	1	F	hypothetical_protein_-_conserved::mRNA
LINF_350029800	941	1432	1563	1	1	1	F	ubiquitin-protein_ligase_-_putative::mRNA
LINF_090019500	1217	1538	713	1	1	1	F	AAA_family_ATPase_-_putative::mRNA
LINF_120007100	863	699	1654	1	1	1	F	hypothetical_protein_-_conserved::mRNA
LINF_130015800	352	918	178	1	1	1	F	hypothetical_protein_-_conserved::mRNA
LINF_260016600	580	807	1030	1	1	1	F	RNA_pseudouridylate_synthase_-_putative::mRNA
LINF_030011900	2715	1984	2441	1	1	1	F	DEAD/DEAH_box_helicase/Type_III_restriction_enzyme_-_res_subunit_-_putative::mRNA
LINF_260008600	1164	314	1266	1	1	1	F	hypothetical_protein_-_conserved::mRNA
LINF_100018800	1186	397	1398	1	1	1	F	Tumour_suppressor_-_Mitostatin_-_putative::mRNA
LINF_220007000	1990	1167	1098	1	1	1	F	hypothetical_protein_-_conserved::mRNA
LINF_360065900	820	795	550	1	1	1	F	Nuclease-related_domain_containing_protein_-_putative::mRNA
LINF_170018200	5	17	0	441	0	0	T	3-oxo-5-alpha-steroid_4-dehydrogenase-like_protein::mRNA
LINF_180008000	1583	1728	2151	33	402	0	T	hypothetical_protein_-_conserved::mRNA
LINF_260020200	50	308	0	0	0	368	T	Alpha/beta_hydrolase_family_-_putative::mRNA
LINF_200022300	606	125	657	289	0	0	T	Pentatricopeptide_repeat_domain_containing_protein_-_putative::mRNA
LINF_360048000	2138	2670	1994	3	285	0	T	S-adenosylhomocysteine_hydrolase::mRNA
LINF_350019600	2975	2853	1912	274	0	0	T	hypothetical_protein_-_conserved::mRNA
LINF_300024800	1114	464	809	273	0	0	T	cyclosome_subunit-like_protein::mRNA
LINF_310039100	1886	1858	948	248	0	1	T	hypothetical_protein_-_conserved::mRNA
LINF_140010800	1200	556	0	243	0	0	T	ion_transport_protein-like_protein::mRNA
LINF_040017600	4621	3199	1713	0	4	232	T	actin::mRNA
LINF_300022500	613	647	1508	234	0	1	T	CLASP_N_terminal_-_putative::mRNA
LINF_310011700	25	0	329	0	232	0	T	hypothetical_protein_-_conserved::mRNA
LINF_270014200	386	0	0	227	0	0	T	Leucine_Rich_repeat_-_putative::mRNA
LINF_290011700	308	0	462	212	0	0	T	hypothetical_protein_-_conserved::mRNA
LINF_300025500	353	298	0	211	0	0	T	calpain-like_cysteine_peptidase_-_putative::mRNA
LINF_360073900	298	604	2	207	1	0	T	hypothetical_protein_-_conserved::mRNA
LINF_100014200	1850	1642	1464	0	199	1	T	hypothetical_protein_-_conserved::mRNA
LINF_260031700	1466	1737	772	2	176	0	T	Paraquat-inducible_protein_A_-_putative::mRNA
LINF_320036000	79	0	304	163	0	0	T	hypothetical_protein_-_conserved::mRNA
LINF_300022600	826	679	474	0	0	162	T	Intraflagellar_transport_complex_B_protein_46_C_terminal_-_putative::mRNA
LINF_340040400	364	273	276	160	0	0	T	hypothetical_protein_-_conserved::mRNA
LINF_330037200	1031	830	881	0	158	0	T	GTP-binding_elongation_factor_tu_family_protein_-_putative::mRNA
LINF_090009000	436	1004	906	154	0	1	T	hypothetical_protein_-_conserved::mRNA
LINF_230006200	1000	885	264	148	0	0	T	Concanavalin_A-like_lectin/glucanases_superfamily/Beige/BEACH_domain_containing_protein_-_putative::mRNA
LINF_mito0200	874	839	162	139	1	0	T	ND5::mRNA
LINF_110016000	2101	3013	2053	3	136	0	T	pyruvate_phosphate_dikinase_-_putative::mRNA
LINF_160018500	1646	1931	1375	127	0	1	T	hypothetical_protein_-_conserved::mRNA
LINF_330007300	489	141	1370	0	126	0	T	hypothetical_protein_-_conserved::mRNA
LINF_360073800	1442	1013	3393	1	115	0	T	target_of_rapamycin_(TOR)_kinase_1_-_putative::mRNA
LINF_250012300	254	578	0	102	0	0	T	hypothetical_protein_-_conserved::mRNA
LINF_340025200	768	851	838	84	0	0	T	Regulator_of_chromosome_condensation_(RCC1)_repeat_-_putative::mRNA
LINF_160014900	0	0	0	0	0	83	T	Snf7_-_putative::mRNA
LINF_170019300	223	230	437	83	0	0	T	hypothetical_protein_-_conserved::mRNA
LINF_360079900	597	0	436	62	0	0	T	CG1104_protein-like_protein::mRNA
LINF_350006500	93	432	0	59	0	0	T	hypothetical_protein_-_conserved::mRNA
LINF_mito0180	13	112	5	57	0	0	T	G5(ND3)::mRNA
LINF_040005600	1757	1439	1725	0	47	1	T	hypothetical_protein_-_conserved::mRNA
LINF_300014600	393	145	152	33	1	0	T	hypothetical_protein_-_conserved::mRNA
LINF_330034500	860	1042	1679	12	0	1	T	NUC173_domain_containing_protein_-_putative::mRNA
LINF_310018600	6184	4919	3357	7	0	4	T	Protein_of_unknown_function_(DUF3638)/Protein_of_unknown_function_(DUF3645)/Zn-finger_in_Ran_binding_protein_and_others_-_putative::mRNA
LINF_350036300	2881	4348	4458	6	3	0	T	ATP-dependent_RNA_helicase_-_putative::mRNA
LINF_090020900	3135	2393	3676	3	5	0	T	histone_H2B::mRNA
LINF_080011400	3595	3460	5081	5	0	3	T	hypothetical_protein_-_conserved::mRNA
LINF_020006200	2175	239	2729	0	3	4	T	phosphatidylinositol_kinase_related_protein_-_putative::mRNA
LINF_310030500	412	821	1138	2	0	4	T	hypothetical_protein_-_conserved::mRNA
LINF_120010600	2782	2662	536	3	0	3	T	glucose-6-phosphate_isomerase::mRNA
LINF_270025600	2771	1869	2139	3	0	3	T	trypanothione_synthetase_-_putative::mRNA
LINF_130005800	3463	793	855	0	3	3	T	carboxypeptidase_-_putative::mRNA
LINF_270032200	3180	1812	1774	1	5	0	T	heat_shock_protein_DNAJ_-_putative::mRNA
LINF_190017000	3122	2209	1268	4	0	2	T	hypothetical_protein_-_conserved::mRNA
LINF_130014700	1450	1221	2061	0	2	4	T	AMP_deaminase_-_putative::mRNA
LINF_250017200	2113	3607	2020	0	4	2	T	Galactose_oxidase_-_central_domain_containing_protein_-_putative::mRNA
LINF_070015900	802	1220	1409	0	1	5	T	hypothetical_protein_-_conserved::mRNA
LINF_320027600	1674	1090	2468	4	0	2	T	hypothetical_protein_-_conserved::mRNA
LINF_090011100	1531	1590	1264	3	0	3	T	hypothetical_protein_-_conserved::mRNA
LINF_160013300	5366	4196	3005	0	4	2	T	N-terminal_region_of_Chorein_-_a_TM_vesicle-mediated_sorter_-_putative::mRNA
LINF_310029700	1357	2207	1205	0	3	2	T	prostaglandin_f2-alpha_synthase/D-arabinose_dehydrogenase::mRNA
LINF_350038800	1315	868	682	3	0	2	T	6-phosphogluconate_dehydrogenase_-_decarboxylating_-_putative::mRNA
LINF_120011900	1308	1129	989	4	0	1	T	cytochrome_oxidase_subunit_IV_-_putative::mRNA
LINF_360068400	3677	2878	4321	2	3	0	T	flagellum_targeting_protein_kharon1_-_putative::mRNA
LINF_360018400	4984	3123	3835	0	1	4	T	fructose-1_-6-bisphosphate_aldolase::mRNA
LINF_330033600	2783	2685	1543	3	0	2	T	hypothetical_protein_-_conserved::mRNA
LINF_310009700	2286	1699	2920	4	0	1	T	cytoskeleton-associated_protein_CAP5.5_-_putative::mRNA
LINF_340011400	2277	439	2416	3	0	2	T	hypothetical_protein_-_conserved::mRNA
LINF_150021000	2387	2709	390	0	3	2	T	Eukaryotic_translation_initiation_factor_4_gamma_type_2_-_putative::mRNA
LINF_360047400	630	1302	1814	0	3	2	T	Snf7_-_putative::mRNA
LINF_310040600	1967	376	3193	0	3	2	T	hypothetical_protein_-_conserved::mRNA
LINF_040009300	1417	1616	1370	0	2	3	T	hypothetical_protein_-_conserved::mRNA
LINF_150012100	1220	3390	2454	4	1	0	T	tb-292_membrane_associated_protein-like_protein::mRNA
LINF_010013300	1244	1324	1486	4	0	1	T	potassium_channel_subunit-like_protein::mRNA
LINF_360013000	1091	940	2201	0	0	5	T	zinc_finger_protein_family_member_-_putative::mRNA
LINF_060005200	2858	1326	2984	0	0	5	T	WD_domain_-_G-beta_repeat_-_putative::mRNA
LINF_360062500	409	295	362	0	5	0	T	hypothetical_protein_-_conserved::mRNA
LINF_260016100	2927	3593	2002	4	0	1	T	TROVE_domain/WD_domain_-_G-beta_repeat_-_putative::mRNA
LINF_030009900	1324	2662	1545	2	0	3	T	hypothetical_protein_-_conserved::mRNA
LINF_320030800	2247	2000	1898	4	1	0	T	hypothetical_protein_-_conserved::mRNA
LINF_070008000	4639	4514	5897	3	0	2	T	ubiquitin-protein_ligase-like_-_putative::mRNA
LINF_040008600	929	1683	1145	3	2	0	T	hypothetical_protein_-_conserved::mRNA
LINF_310006600	2700	1892	2305	5	0	0	T	DNA-directed_RNA_polymerase_II_subunit_2_-_putative::mRNA
LINF_280029600	1317	1915	2764	3	2	0	T	mitochondrial_DNA_topoisomerase_II::mRNA
LINF_270012800	1288	1607	1631	1	0	3	T	amino_acid_transporter_-_putative::mRNA
LINF_310008800	4140	6305	4209	1	0	3	T	amino_acid_transporter_aATP11_-_putative::mRNA
LINF_310018200	1573	1919	1718	2	2	0	T	Cytochrome_b5-like_Heme/Steroid_binding_domain_containing_protein_-_putative::mRNA
LINF_060018800	1223	2187	1932	2	2	0	T	pteridine_transporter_(truncated)_-_putative::mRNA
LINF_050009500	1351	799	1702	0	3	1	T	hypothetical_protein_-_conserved::mRNA
LINF_100014100	383	1593	830	3	0	1	T	hypothetical_protein_-_conserved::mRNA
LINF_350057600	832	899	402	3	1	0	T	Zinc_finger_C-x8-C-x5-C-x3-H_type_(and_similar)_-_putative::mRNA
LINF_080017700	1512	596	1438	4	0	0	T	beta_tubulin::mRNA
LINF_160007000	320	335	67	0	0	4	T	Las1-like_-_putative::mRNA
LINF_280028900	1767	1661	1940	3	1	0	T	glycoprotein_96-92_-_putative::mRNA
LINF_320015700	1664	1511	1465	0	1	3	T	chaperonin_containing_t-complex_protein_-_putative::mRNA
LINF_260032900	549	742	852	2	2	0	T	6-phosphogluconolactonase::mRNA
LINF_250016700	1938	2636	1933	0	3	1	T	hypothetical_protein_-_conserved::mRNA
LINF_170005000	2098	837	1736	1	3	0	T	hypothetical_protein_-_conserved::mRNA
LINF_190005600	1631	1966	692	3	1	0	T	DnaJ_domain_containing_protein_-_putative::mRNA
LINF_090016100	1695	2049	1839	1	0	3	T	hypothetical_protein_-_conserved::mRNA
LINF_250005100	711	115	169	3	1	0	T	n-terminal_acetyltransferase_complex_ard1_subunit_homolog_-_putative::mRNA
LINF_300011600	321	459	918	2	2	0	T	hypothetical_protein_-_conserved::mRNA
LINF_080017500	2378	1636	1741	1	3	0	T	Amidinotransferase_-_putative::mRNA
LINF_180010900	396	928	0	2	2	0	T	RNA_binding_protein_-_putative::mRNA
LINF_230018200	1292	1305	3513	3	0	1	T	hypothetical_protein_-_conserved::mRNA
LINF_200016200	2719	3039	4185	2	0	2	T	hypothetical_protein_-_conserved::mRNA
LINF_130012200	2932	3320	844	3	0	1	T	ubiquitin-like_protein::mRNA
LINF_260020600	1375	957	1922	3	0	1	T	SNF2_family_N-terminal_domain/DEAD/DEAH_box_helicase/Ring_finger_domain/Zinc_finger_-_C3HC4_type_(RING_finger)/Helicase_conserved_C-terminal_domain_containing_protein_-_putative::mRNA
LINF_290005100	1844	1090	1575	2	2	0	T	transcription_factor-like_protein::mRNA
LINF_310012900	2556	1892	1099	0	3	1	T	Major_Facilitator_Superfamily_-_putative::mRNA
LINF_360080100	320	178	654	2	0	2	T	hypothetical_protein_-_conserved::mRNA
LINF_050014100	1232	972	2378	1	3	0	T	CPSF_A_subunit_region_containing_protein_-_putative::mRNA
LINF_210015300	1990	1631	267	3	0	1	T	hypothetical_protein_-_conserved::mRNA
LINF_mito0090	805	1065	978	3	0	1	T	ATPase_6::mRNA
LINF_350028800	1118	828	256	0	3	1	T	aminopeptidase_P_-_putative::mRNA
LINF_340022200	1089	1131	588	3	0	1	T	Protein_of_unknown_function_(DUF3808)_-_putative::mRNA
LINF_190016700	3833	3363	2144	1	3	0	T	Ankyrin_repeats_(3_copies)/Ankyrin_repeat_-_putative::mRNA
LINF_340046500	4091	2722	2737	4	0	0	T	dynein_heavy_chain_-_putative::mRNA
LINF_150015900	956	734	1072	2	2	0	T	hypothetical_protein_-_conserved::mRNA
LINF_110010500	882	728	1314	3	1	0	T	mRNA_cap_guanine-N7_methyltransferase_-_putative::mRNA
LINF_070011300	1319	1709	634	2	2	0	T	Molybdopterin_guanine_dinucleotide_synthesis_protein_B_-_putative::mRNA
LINF_260029000	615	209	1565	1	0	3	T	hypothetical_protein_-_conserved::mRNA
LINF_320045900	1100	823	1330	3	1	0	T	Unconventional_myosin::mRNA
LINF_270023300	1354	1342	1437	0	2	2	T	BRO1-like_domain/ALIX_V-shaped_domain_binding_to_HIV_-_putative::mRNA
LINF_090015100	3057	3308	1252	2	2	0	T	phospholipid_transporting_ATPase-like_protein_-_putative::mRNA
LINF_330037100	4149	3561	2652	3	0	1	T	Concanavalin_A-like_lectin/glucanases_superfamily/Beige/BEACH_domain_containing_protein_-_putative::mRNA
LINF_240007300	1246	1120	3256	1	0	3	T	hypothetical_protein_-_conserved::mRNA
LINF_340018000	1181	2374	2659	2	2	0	T	hypothetical_protein_-_conserved::mRNA
LINF_050012800	685	427	524	2	0	2	T	kinesin-like_protein::mRNA
LINF_220011600	1001	687	230	2	2	0	T	proteasome_regulatory_ATPase_subunit_5_-_putative::mRNA
LINF_240019800	884	156	252	1	0	3	T	hypothetical_protein_-_conserved::mRNA
LINF_210020500	954	1507	1198	2	2	0	T	WD_domain_-_G-beta_repeat_-_putative::mRNA
LINF_220006700	767	750	629	0	3	1	T	hypothetical_protein_-_conserved::mRNA
LINF_100015700	730	286	1302	0	3	1	T	hypothetical_protein_-_conserved::mRNA
LINF_350039100	1306	287	561	4	0	0	T	hypothetical_protein_-_conserved::mRNA
LINF_240026800	1677	1668	797	1	3	0	T	transketolase::mRNA
LINF_320013000	2964	2229	2630	0	1	2	T	RNA_binding_protein_-_putative::mRNA
LINF_280017800	2787	2605	2100	1	0	2	T	heat_shock_70-related_protein_1_-_mitochondrial_precursor_-_putative::mRNA
LINF_230005400	2567	1501	3166	0	1	2	T	peroxidoxin::mRNA
LINF_160020800	483	854	1211	2	1	0	T	kinesin_-_putative::mRNA
LINF_310014800	1524	1166	1456	1	2	0	T	hypothetical_protein_-_conserved::mRNA
LINF_270013800	1217	1489	1945	0	1	2	T	ras-related_protein_RAB1A_-_putative::mRNA
LINF_020007000	1584	1833	667	2	0	1	T	phosphoglycan_beta_1_-3_galactosyltransferase::mRNA
LINF_300014200	753	1263	1493	1	0	2	T	surface_protein_amastin_-_putative::mRNA
LINF_330013400	1085	1550	1712	0	2	1	T	hypothetical_protein_-_conserved::mRNA
LINF_190011700	656	1210	663	1	2	0	T	kinesin_-_putative::mRNA
LINF_320028900	704	553	1172	1	2	0	T	heat_shock_protein_Hsp20_-_putative::mRNA
LINF_290036100	454	1006	933	2	1	0	T	RNA_recognition_motif._(a.k.a._RRM_-_RBD_-_or_RNP_domain)/RNA_recognition_motif_(a.k.a._RRM_-_RBD_-_or_RNP_domain)_-_putative::mRNA
LINF_210024400	751	651	1050	1	2	0	T	hypothetical_protein_-_conserved::mRNA
LINF_290033500	990	1062	1155	1	2	0	T	serine/threonine-protein_kinase_-_putative::mRNA
LINF_270030700	1316	865	326	2	1	0	T	GTP_binding_protein_-_putative::mRNA
LINF_190015000	978	950	654	0	3	0	T	FYVE_zinc_finger_containing_protein_-_putative::mRNA
LINF_130013400	987	1350	1640	0	2	1	T	hypothetical_protein_-_conserved::pseudogenic_transcript
LINF_310011200	271	825	302	1	0	2	T	snRNA::ncRNA
LINF_110006800	370	176	1124	0	2	1	T	DEAD-boc_ATP-dependent_(RNA)_helicase_-_putative::mRNA
LINF_110012300	194	724	477	2	0	1	T	Protein_Associated_with_Differentiation_-_putative::mRNA
LINF_330012700	465	910	522	0	3	0	T	BRE1_E3_ubiquitin_ligase_-_putative::mRNA
LINF_350043800	520	279	441	1	2	0	T	proteasome_beta_2_subunit_-_putative::mRNA
LINF_050005300	498	67	895	0	2	1	T	paraflagellar_rod_component_par4_-_putative::mRNA
LINF_290005900	459	331	503	0	3	0	T	WD_domain_-_G-beta_repeat_-_putative::mRNA
LINF_360011700	486	496	127	1	2	0	T	DNAJ_protein-like_protein::mRNA
LINF_100017600	790	50	195	0	2	1	T	DnaJ_domain_containing_protein_-_putative::mRNA
LINF_320014300	113	592	2	0	1	2	T	phenylalanyl-tRNA_synthetase_alpha_chain_-_putative::mRNA
LINF_090011300	779	152	1295	3	0	0	T	hypothetical_protein_-_conserved::mRNA
LINF_310037500	390	0	307	3	0	0	T	aldehyde_reductase_-_putative::mRNA
LINF_090015600	218	63	152	1	2	0	T	calmodulin_-_putative::mRNA
LINF_330014600	252	1	1123	0	2	1	T	hypothetical_protein_-_conserved::mRNA
LINF_310034400	369	718	1	0	1	2	T	serine/threonine_protein_phosphatase_pp1(5.9)_-_putative::mRNA
LINF_140014300	1486	1431	1700	1	2	0	T	SNF2_family_helicase-like_protein_-_putative::mRNA
LINF_320026100	929	842	819	2	1	0	T	Enriched_in_surface-labeled_proteome_protein_16::mRNA
LINF_070005100	396	1	458	3	0	0	T	Isy1-like_splicing_family_-_putative::mRNA
LINF_350028600	1493	1455	955	1	2	0	T	Importin_1::mRNA
LINF_360018500	3022	1223	2135	2	0	1	T	hypothetical_protein::mRNA
LINF_290018300	1563	1458	2254	0	1	2	T	Hsp70_protein/TPR_repeat/Tetratricopeptide_repeat_-_putative::mRNA
LINF_330020800	466	155	321	1	0	2	T	ABC_transporter_-_putative::mRNA
LINF_170020500	1039	1192	1904	1	0	2	T	hypothetical_protein_-_conserved::mRNA
LINF_290020200	1379	1973	2380	2	1	0	T	hypothetical_protein_-_conserved::mRNA
LINF_300005500	1271	762	875	0	1	2	T	MATH_domain_containing_protein_-_putative::mRNA
LINF_130010700	2315	1424	2259	2	0	1	T	hypothetical_protein_-_conserved::mRNA
LINF_120009100	1164	1363	2427	0	2	1	T	3'-nucleotidase/nuclease_-_putative::mRNA
LINF_250026900	778	706	348	2	1	0	T	hypothetical_protein_-_conserved::mRNA
LINF_180015100	379	144	0	0	0	3	T	hypothetical_protein_-_conserved::mRNA
LINF_310010800	1259	1340	2573	1	2	0	T	glycosomal_transporter_(GAT1)_-_putative::mRNA
LINF_220013400	438	1481	2005	1	2	0	T	hypothetical_protein_-_conserved::mRNA
LINF_260028400	1029	1974	1154	0	2	1	T	hypothetical_protein_-_conserved::mRNA
LINF_210014100	1926	1858	1427	2	0	1	T	Temperature_dependent_protein_affecting_M2_dsRNA_replication_-_putative::mRNA
LINF_140018000	3886	3504	4417	2	1	0	T	enolase::mRNA
LINF_270019700	1507	2879	1332	0	3	0	T	KH_domain_containing_protein_-_putative::mRNA
LINF_260018000	1813	2469	2625	0	1	2	T	hypothetical_protein_-_conserved::mRNA
LINF_mito0070	1723	943	1947	0	1	2	T	CO3::mRNA
LINF_320021000	79	483	451	0	1	2	T	hypothetical_protein_-_conserved::mRNA
LINF_360017500	1800	2206	1063	1	0	2	T	hypothetical_protein_-_conserved::mRNA
LINF_260018400	1531	1032	2676	0	2	1	T	DNA_ligase_k_alpha_-_putative::mRNA
LINF_160011200	2220	1745	1919	1	2	0	T	carbamoyl-phosphate_synthase_-_putative::mRNA
LINF_340034000	761	739	380	0	2	1	T	hypothetical_protein_-_conserved::mRNA
LINF_110008000	1051	507	1042	0	3	0	T	hypothetical_protein_-_conserved::mRNA
LINF_360068600	230	173	343	2	0	1	T	paraflagellar_rod_component_-_putative::mRNA
LINF_360058500	943	597	348	2	1	0	T	Region_in_Clathrin_and_VPS_-_putative::mRNA
LINF_340044100	699	352	841	2	1	0	T	transmembrane/endomembrane-like_protein::mRNA
LINF_270017200	1896	1891	1460	2	0	1	T	hypothetical_protein_-_conserved::mRNA
LINF_360061600	493	1148	289	1	2	0	T	hypothetical_protein_-_conserved::mRNA
LINF_060013500	921	624	1389	1	2	0	T	hypothetical_protein_-_conserved::mRNA
LINF_090015700	2425	440	2464	3	0	0	T	translation-associated_element_2_-_putative::mRNA
LINF_250030500	46	265	381	0	2	1	T	MORN_repeat/Vacuolar_sorting_protein_9_(VPS9)_domain_containing_protein_-_putative::mRNA
LINF_040015100	92	240	561	3	0	0	T	chloride_channel_protein_-_putative::mRNA
LINF_360051200	689	477	2478	1	2	0	T	Arrestin_(or_S-antigen)_-_N-terminal_domain/Arrestin_N_terminal_like_-_putative::mRNA
LINF_310019700	1547	975	933	0	2	1	T	hypothetical_protein_-_conserved::mRNA
LINF_150012600	506	1792	380	2	1	0	T	hypothetical_protein_-_conserved::mRNA
LINF_360037500	918	3016	673	1	2	0	T	succinyl-CoA_ligase_[GDP-forming]_beta-chain_-_putative::mRNA
LINF_360081900	1445	1770	1607	2	1	0	T	eukaryotic_translation_initiation_factor_3_subunit_8_-_putative::mRNA
LINF_340029900	580	714	679	0	3	0	T	Sec7_domain_containing_protein_-_putative::mRNA
LINF_320046500	1526	1783	1534	0	1	2	T	SPRY_domain/HECT-domain_(ubiquitin-transferase)_-_putative::mRNA
LINF_070009200	964	1268	865	3	0	0	T	RAVE_protein_1_C_terminal_-_putative::mRNA
LINF_270028900	1865	888	1664	2	1	0	T	WD_domain_-_G-beta_repeat_-_putative::mRNA
LINF_340047100	1762	1048	991	1	2	0	T	target_of_rapamycin_kinase_3::mRNA
LINF_310019300	1253	891	641	1	2	0	T	Microtubule-binding_stalk_of_dynein_motor_-_putative::mRNA
LINF_340027800	639	338	1276	1	2	0	T	Glycosyl_hydrolase_family_65_central_catalytic_domain/Glycosyl_hydrolase_family_65_-_C-terminal_domain_containing_protein_-_putative::mRNA
LINF_270018300	1206	1152	1290	0	1	2	T	putative_histone_H1::mRNA
LINF_150015400	920	670	890	2	1	0	T	ATP-binding_cassette_subfamily_A_-_member_1_-_putative::mRNA
LINF_310020400	2256	957	3699	1	2	0	T	hypothetical_protein_-_conserved::mRNA
LINF_100006400	2085	1140	3149	2	1	0	T	hypothetical_protein_-_conserved::mRNA
LINF_070016300	1176	1536	1371	2	0	1	T	RNA_binding_protein-like_protein::mRNA
LINF_250017300	1904	533	1538	1	2	0	T	aldehyde_dehydrogenase_-_mitochondrial_precursor::mRNA
LINF_280014500	1174	1055	1417	0	2	1	T	ribonucleoside-diphosphate_reductase_large_chain_-_putative::mRNA
LINF_330023100	1491	1128	2789	2	0	1	T	hypothetical_protein_-_conserved::mRNA
LINF_130020400	1253	878	1422	2	0	1	T	PIN_domain_containing_protein_-_putative::mRNA
LINF_070018300	1767	1541	1783	1	2	0	T	N-terminal_region_of_Chorein_-_a_TM_vesicle-mediated_sorter_-_putative::mRNA
LINF_140008100	1079	1337	1229	1	2	0	T	proteasome_alpha_3_subunit_-_putative::mRNA
LINF_140013900	1368	1230	1754	1	2	0	T	kinesin_-_putative::mRNA
LINF_050009800	184	505	1749	1	2	0	T	monocarboxylate_transporter-like_protein::mRNA
LINF_300016500	701	532	646	2	1	0	T	WW_domain_containing_protein_-_putative::mRNA
LINF_310019100	2155	1692	1485	2	1	0	T	hypothetical_protein_-_conserved::mRNA
LINF_300040000	386	1080	756	1	2	0	T	protein_mkt1_-_putative::mRNA
LINF_360028400	568	866	1248	2	0	1	T	DEAD_box_RNA_helicase_-_putative::mRNA
LINF_010012400	2723	409	2241	3	0	0	T	Meckel_syndrome_type_6_protein_-_putative::mRNA
LINF_130013700	2327	2259	2823	1	2	0	T	hypothetical_protein_-_conserved::mRNA
LINF_110013900	1705	1241	1468	0	2	1	T	hypothetical_protein_-_conserved::mRNA
LINF_110009600	530	470	384	3	0	0	T	pumillio_protein_10_-_putative::mRNA
LINF_150019400	3083	522	1861	0	3	0	T	protein_kinase_-_putative::mRNA
LINF_120006300	2418	3074	2312	2	1	0	T	hypothetical_protein_-_conserved::mRNA
LINF_190007100	1152	1048	834	0	0	3	T	Complex_1_protein_(LYR_family)/Complex1_LYR-like_-_putative::mRNA
LINF_320006500	2017	1207	549	0	3	0	T	Utp14_protein_-_putative::mRNA
LINF_240015300	319	362	300	0	2	1	T	Mnd1_family_-_putative::mRNA
LINF_130007400	569	0	251	2	1	0	T	hypothetical_protein_-_conserved::mRNA
LINF_120015000	978	1765	1990	2	0	1	T	surface_antigen_protein_2_-_putative::mRNA
LINF_330017500	215	214	840	0	2	1	T	calcium-transporting_ATPase_-_putative::mRNA
LINF_190010300	1080	351	678	0	2	1	T	metallo-_peptidase_-_Clan_MG_-_Family_M24::mRNA
LINF_190017800	785	371	808	2	0	1	T	hypothetical_protein_-_conserved::mRNA
LINF_270024300	3677	3487	2391	0	3	0	T	dynein_heavy_chain_-_putative::mRNA
LINF_270011100	517	1094	1487	1	2	0	T	calpain-like_cysteine_peptidase_-_putative::mRNA
LINF_080009000	581	1553	1759	2	0	1	T	hypothetical_protein_-_conserved::mRNA
LINF_310012700	1149	1197	880	2	1	0	T	ATP-dependent_zinc_metallopeptidase_-_putative::mRNA
LINF_150017500	1149	1756	494	0	1	2	T	Microtubule_associated_protein_(MAP65/ASE1_family)_-_putative::mRNA
LINF_200016300	1228	1001	2157	2	1	0	T	phosphatidylinositol_3-kinase_-_putative::mRNA
LINF_180013600	1884	950	1136	1	0	2	T	hypothetical_protein_-_conserved::mRNA
LINF_270009400	292	643	1190	2	0	1	T	hypothetical_protein_-_conserved::mRNA
LINF_360057700	245	388	399	3	0	0	T	WD_domain_-_G-beta_repeat_-_putative::mRNA
LINF_300042900	673	524	547	0	1	2	T	CPSF-domain_protein_-_putative::mRNA
LINF_240023200	391	1896	790	1	0	2	T	cell_division_cycle_protein_20_-_putative::mRNA
LINF_260030500	2371	2228	583	2	1	0	T	hypothetical_protein_-_conserved::mRNA
LINF_350045000	2208	2065	1136	0	2	1	T	U5_snRNA-associated_splicing_factor::ncRNA
LINF_130011800	1695	1164	2295	3	0	0	T	PSP1_C-terminal_conserved_region_containing_protein_-_putative::mRNA
LINF_260026000	1356	1027	799	1	0	2	T	SUMO1/Ulp2_-_putative::mRNA
LINF_340039200	1521	1587	1603	0	1	2	T	RNA_editing_associated_helicase_2_-_putative::mRNA
LINF_150014400	854	875	405	0	3	0	T	hypothetical_protein_-_conserved::mRNA
LINF_250011400	788	264	578	0	1	2	T	Raptor_N-terminal_CASPase_like_domain_containing_protein_-_putative::mRNA
LINF_070015500	941	974	1489	0	2	1	T	Protein_of_unknown_function_(DUF3608)_-_putative::mRNA
LINF_320038500	1013	1235	246	2	1	0	T	hypothetical_protein_-_conserved::mRNA
LINF_190016100	2310	1959	1159	0	1	2	T	hypothetical_protein_-_conserved::mRNA
LINF_230026100	505	524	733	0	1	2	T	hypothetical_protein_-_conserved::mRNA
LINF_150013700	860	673	900	2	1	0	T	hypothetical_protein_-_conserved::mRNA
LINF_260018700	913	1752	266	1	0	2	T	guanine_nucleotide-binding_protein-like_protein::mRNA
LINF_060012000	1955	2247	1762	0	2	1	T	protein_kinase_-_putative::mRNA
LINF_280037000	3460	1273	1990	0	1	2	T	dynein_heavy_chain_-_putative::mRNA
LINF_190012400	204	821	1375	0	1	2	T	hypothetical_protein_-_conserved::mRNA
LINF_330038800	916	660	1573	1	0	2	T	Present_in_the_outer_mitochondrial_membrane_proteome_22-1::mRNA
LINF_130018600	1045	1062	1059	1	0	2	T	hypothetical_protein_-_conserved::mRNA
LINF_120005700	779	927	935	2	0	1	T	hypothetical_protein_-_conserved::mRNA
LINF_070010100	632	241	210	1	2	0	T	pre-rrna-processing_protein_tsr1_homolog::rRNA
LINF_050012300	1979	2101	2318	1	2	0	T	CYC2-like_cyclin_-_putative::mRNA
LINF_310039800	1801	863	2526	1	2	0	T	phosphoglycan_beta_1_-3_galactosyltransferase_5::mRNA
LINF_290015500	1014	1848	927	2	1	0	T	kinesin_-_putative::mRNA
LINF_090010500	3361	1864	730	3	0	0	T	hypothetical_protein_-_conserved::mRNA
LINF_150020800	1049	154	609	2	1	0	T	ubiquitin_hydrolase_-_putative::mRNA
LINF_360010500	8	0	398	0	2	1	T	hypothetical_protein_-_conserved::mRNA
LINF_250016800	1821	474	1715	2	1	0	T	hypothetical_protein_-_conserved::mRNA
LINF_260024000	1865	1943	1188	0	2	1	T	Leucine_Rich_repeat_-_putative::mRNA
LINF_170010300	275	677	1804	2	1	0	T	Ring_finger_domain_containing_protein_-_putative::mRNA
LINF_220010300	640	381	1199	1	2	0	T	50S_ribosome-binding_GTPase/Dynamin_family_-_putative::mRNA
LINF_320020300	1933	2308	1384	0	2	1	T	phosphatidylinositol_3-related_kinase_-_putative::mRNA
LINF_350045300	1099	1628	1934	2	1	0	T	4E-interacting_protein_-_putative::mRNA
LINF_200014500	2083	971	1492	0	2	1	T	LmxM.20.0960::mRNA
LINF_290026500	197	732	193	1	2	0	T	DnaJ_domain_containing_protein_-_putative::mRNA
LINF_340050900	1032	1048	1231	3	0	0	T	coatomer_alpha_subunit_-_putative::mRNA
LINF_040006000	689	782	451	1	2	0	T	hypothetical_protein_-_conserved::mRNA
LINF_030010100	1916	1047	2313	0	2	1	T	hypothetical_protein_-_conserved::mRNA
LINF_080009400	1642	405	630	2	0	1	T	hypothetical_protein_-_conserved::mRNA
LINF_100018600	677	1193	280	2	1	0	T	hypothetical_protein_-_conserved::mRNA
LINF_230024400	560	0	1016	0	0	3	T	RING-H2_zinc_finger/Ring_finger_domain/Zinc_finger_-_C3HC4_type_(RING_finger)_containing_protein_-_putative::mRNA
LINF_240006100	402	1225	507	2	0	1	T	ankyrin/TPR_repeat_protein::mRNA
LINF_340037100	792	336	758	2	1	0	T	hypothetical_protein_-_conserved::mRNA
LINF_360038000	674	388	1509	0	2	1	T	ATP-dependent_RNA_helicase_-_putative::mRNA
LINF_290013100	194	163	118	0	2	1	T	hypothetical_protein_-_conserved::mRNA
LINF_320034200	0	0	259	2	0	1	T	Sybindin-like_family/Sedlin_-_N-terminal_conserved_region_containing_protein_-_putative::mRNA
LINF_140017300	1718	2503	1745	0	2	0	T	kinesin_K39_-_putative::mRNA
LINF_290010300	1774	1682	2092	0	1	1	T	hypothetical_protein_-_conserved::mRNA
LINF_120013500	1325	1560	2198	0	1	1	T	surface_antigen_protein_2_-_putative::mRNA
LINF_140006800	3091	1639	671	1	1	0	T	AhpC/TSA_family/Thioredoxin-like_-_putative::mRNA
LINF_090011900	2694	1504	680	1	0	1	T	cyclin_1::mRNA
LINF_360020500	878	1668	1220	1	1	0	T	translation_elongation_factor_1-beta_-_putative::mRNA
LINF_340005700	1643	1551	692	1	1	0	T	glucose-6-phosphate_1-dehydrogenase_-_putative::mRNA
LINF_180019200	2189	1626	811	2	0	0	T	pyruvate_dehydrogenase_E1_component_alpha_subunit_-_putative::mRNA
LINF_180016400	1214	726	1329	1	1	0	T	Ankyrin_repeats_(many_copies)/Ankyrin_repeats_(3_copies)/Ankyrin_repeat_-_putative::mRNA
LINF_120006600	1144	649	747	0	1	1	T	leucine-rich_repeat_protein_-_putative::mRNA
LINF_310040900	79	324	0	2	0	0	T	histone_H4::mRNA
LINF_250012700	1476	1419	616	1	1	0	T	hypothetical_protein_-_conserved::mRNA
LINF_310019600	895	1458	722	1	1	0	T	pentamidine_resistance_protein_1::mRNA
LINF_260010500	737	1974	722	0	1	1	T	galactofuranosyltransferase_lpg1-like_protein::mRNA
LINF_180022300	1353	965	1553	1	1	0	T	gamma-glutamylcysteine_synthetase_-_putative::mRNA
LINF_320012400	669	749	1649	1	1	0	T	ubiquitin-conjugating_enzyme_E2_-_putative::mRNA
LINF_350015800	1457	1034	423	0	1	1	T	Selenoprotein_T_-_putative::mRNA
LINF_110005400	668	1175	1083	0	1	1	T	SNF2/RAD54_related_DNA_helicase_-_putative::mRNA
LINF_090023200	1104	985	703	1	1	0	T	hypothetical_protein_-_conserved::mRNA
LINF_180021400	1053	640	1103	1	1	0	T	nonspecific_nucleoside_hydrolase::mRNA
LINF_110005600	747	790	1144	0	2	0	T	GRIP_domain_containing_protein_-_putative::mRNA
LINF_310027200	639	947	1031	0	1	1	T	transcription_like_protein_nupm1_-_putative::mRNA
LINF_340005000	1014	1542	617	0	2	0	T	short_chain_dehydrogenase_-_putative::mRNA
LINF_330034600	1010	564	845	0	1	1	T	carboxypeptidase_-_putative::mRNA
LINF_130021400	638	731	1890	0	2	0	T	T-complex_protein_10_C-terminus_-_putative::mRNA
LINF_310010500	781	712	854	1	1	0	T	DnaJ_domain_containing_protein_-_putative::mRNA
LINF_020009800	1086	1694	1509	0	2	0	T	voltage-dependent_anion-selective_channel_-_putative::mRNA
LINF_200005200	716	500	853	0	1	1	T	histone-lysine_N-methyltransferase_-_putative::mRNA
LINF_040012800	184	256	225	0	0	2	T	nascent_polypeptide_associated_complex_subunit-_like_protein_-_copy_2::mRNA
LINF_300030900	1172	233	992	1	1	0	T	reticulon_domain_protein_-_22_kDa_potentially_aggravating_protein_(paple22)::mRNA
LINF_350044900	1098	312	848	0	2	0	T	Chromosome_passenger_complex_(CPC)_protein_INCENP_N_terminal_-_putative::mRNA
LINF_360026100	1342	389	1023	2	0	0	T	DNA_mismatch_repair_protein_MSH6_-_putative::mRNA
LINF_300010700	1341	261	1035	0	2	0	T	hypothetical_protein_-_conserved::mRNA
LINF_330037700	1213	580	316	1	0	1	T	hypothetical_protein_-_conserved::mRNA
LINF_290013700	1282	972	809	0	2	0	T	high_mobility_group_protein_homolog_tdp-1_-_putative::mRNA
LINF_260025300	953	1093	494	2	0	0	T	Methyltransferase_domain_containing_protein_-_putative::mRNA
LINF_190022000	449	692	666	0	1	1	T	inosine-5'-monophosphate_dehydrogenase::mRNA
LINF_350017300	665	853	575	2	0	0	T	hypothetical_protein_-_conserved::mRNA
LINF_220006800	1388	1467	183	0	2	0	T	hypothetical_protein_-_conserved::mRNA
LINF_340018500	663	944	224	1	1	0	T	hypothetical_protein::mRNA
LINF_130009500	488	562	621	1	1	0	T	hypothetical_protein_-_conserved::mRNA
LINF_260029600	1100	712	237	0	1	1	T	hypothetical_protein_-_conserved::mRNA
LINF_360005700	719	458	729	1	1	0	T	stress-inducible_protein_STI1_homolog::mRNA
LINF_340010700	815	410	1231	1	0	1	T	phosphoglycan_beta_1_-2_arabinosyltransferase_-_(SCA_like)::mRNA
LINF_140010300	756	453	872	0	2	0	T	hypothetical_protein_-_conserved::mRNA
LINF_190020100	670	607	481	0	1	1	T	hypothetical_protein_-_conserved::mRNA
LINF_210023800	522	296	1101	1	0	1	T	hypothetical_protein_-_conserved::pseudogenic_transcript
LINF_330040100	265	1308	396	1	1	0	T	hypothetical_protein_-_conserved::mRNA
LINF_230014500	1227	872	78	1	0	1	T	mitochondrial_DNA_primase_-_putative::mRNA
LINF_310027100	473	475	916	1	0	1	T	dihydrouridine_synthase_(Dus)_-_putative::mRNA
LINF_140010400	200	785	910	2	0	0	T	hypothetical_protein_-_conserved::mRNA
LINF_350007600	551	273	945	0	1	1	T	hypothetical_protein_-_conserved::mRNA
LINF_310023900	365	419	1361	0	0	2	T	MYND_finger_containing_protein_-_putative::mRNA
LINF_070005600	804	488	367	0	1	1	T	cytochrome_c1_-_heme_protein_-_mitochondrial_-_putative::mRNA
LINF_030010600	140	531	661	1	1	0	T	hypothetical_protein_-_conserved::mRNA
LINF_360069200	426	688	662	1	1	0	T	hypothetical_protein_-_conserved::mRNA
LINF_350041700	323	889	542	0	2	0	T	membrane_transporter_protein_-_putative::mRNA
LINF_320044900	691	362	508	0	1	1	T	kinetoplast-associated_protein_p18-2_-_putative::mRNA
LINF_210022400	1016	253	416	2	0	0	T	palmitoyl_acyltransferase_3_-_putative::mRNA
LINF_190006800	369	922	235	1	0	1	T	ADP-_ATP_carrier_protein_1_-_mitochondrial_precursor_-_putative::mRNA
LINF_260028000	514	545	489	1	0	1	T	Sec1/Munc18_related_protein_-_putative::mRNA
LINF_350052800	876	583	123	1	0	1	T	Kinesin-13_6_-_putative::mRNA
LINF_320035400	450	854	144	1	0	1	T	hypothetical_protein_-_conserved::mRNA
LINF_360025600	353	306	765	1	1	0	T	T-lymphocyte_triggering_factor_-_putative::mRNA
LINF_360034400	689	916	308	2	0	0	T	dihydrolipoamide_acetyltransferase_precursor_-_putative::mRNA
LINF_260018100	849	569	0	1	1	0	T	hypothetical_protein_-_conserved::mRNA
LINF_310036600	661	425	226	1	1	0	T	ADP-ribosylation_factor_-_putative::mRNA
LINF_150022500	201	742	483	2	0	0	T	glutaminyl-tRNA_synthetase_-_putative::mRNA
LINF_220012100	460	425	355	1	0	1	T	prefoldin_5-like_protein::mRNA
LINF_360069300	439	290	758	0	2	0	T	A_distinct_subfamily_of_CDD/CDA-like_deaminases_-_putative::mRNA
LINF_360058900	613	118	1244	0	2	0	T	Uncharacterized_protein_family_UPF0029_-_putative::mRNA
LINF_270012700	284	735	381	0	1	1	T	amino_acid_transporter_aATP11_-_putative::mRNA
LINF_150017700	494	217	940	2	0	0	T	FAD-linked_sulfhydryl_oxidase_-_putative::mRNA
LINF_190009900	219	486	510	1	1	0	T	hypothetical_protein_-_conserved::mRNA
LINF_170013300	419	454	231	1	0	1	T	hypothetical_protein_-_conserved::mRNA
LINF_070011100	477	252	592	2	0	0	T	ras-related_protein_rab-14_-_putative::mRNA
LINF_090021800	433	120	831	1	1	0	T	ubiquinone_biosynthesis_protein-like_protein_-_putative::mRNA
LINF_010008700	355	393	692	0	0	2	T	hypothetical_protein_-_conserved::mRNA
LINF_250028500	398	548	181	1	1	0	T	BRO1-like_domain_containing_protein_-_putative::mRNA
LINF_020011800	663	341	426	0	0	2	T	hypothetical_protein_-_conserved::mRNA
LINF_040011700	218	291	478	1	1	0	T	hypothetical_protein_-_conserved::mRNA
LINF_350054200	645	197	289	1	0	1	T	Archaic_translocase_outer_mitochondrial_membrane_40_-_putative::mRNA
LINF_090010800	776	0	786	1	0	1	T	hypothetical_protein_-_conserved::mRNA
LINF_230022300	423	371	253	1	0	1	T	lathosterol_oxidase-like_protein::mRNA
LINF_090009700	777	73	1077	0	0	2	T	hypothetical_protein_-_conserved::mRNA
LINF_320036900	106	235	556	1	0	1	T	DNA_replication_licensing_factor_MCM7_-_putative::mRNA
LINF_310024100	115	259	672	1	1	0	T	hypothetical_protein_-_conserved::mRNA
LINF_200016800	308	332	0	2	0	0	T	cysteine_peptidase_-_Clan_CA_-_family_C2_-_putative::mRNA
LINF_090009900	362	426	323	0	2	0	T	kinetoplastid_kinetochore_protein_10_-_putative::mRNA
LINF_360060100	25	712	281	1	0	1	T	Nin_one_binding_(NOB1)_Zn-ribbon_like_-_putative::mRNA
LINF_180010500	525	247	373	2	0	0	T	hypothetical_protein_-_conserved::mRNA
LINF_290025600	304	739	84	2	0	0	T	Tob55_-_putative::mRNA
LINF_330014500	86	457	379	1	0	1	T	hypothetical_protein_-_conserved::mRNA
LINF_360063700	91	208	706	1	1	0	T	mitochondrial_chaperone_BCS1_-_putative::mRNA
LINF_140017700	285	283	85	1	0	1	T	Cold-shock'_DNA-binding_domain_containing_protein_-_putative::mRNA
LINF_080012600	327	88	176	0	1	1	T	tuzin_-_putative::mRNA
LINF_310015700	116	162	462	0	1	1	T	hypothetical_protein::mRNA
LINF_100016000	116	118	776	2	0	0	T	hypothetical_protein%2C_conserved::mRNA
LINF_360017800	349	59	552	1	1	0	T	GPI_alpha-mannosyltransferase_III::mRNA
LINF_180015700	97	288	608	0	1	1	T	PhoD-like_phosphatase_-_putative::mRNA
LINF_250022400	175	333	332	0	1	1	T	hypothetical_protein_-_conserved::mRNA
LINF_210023600	806	479	433	2	0	0	T	hypothetical_protein_-_conserved::mRNA
LINF_360062900	496	198	655	2	0	0	T	hypothetical_protein_-_conserved::mRNA
LINF_250014000	757	210	773	0	1	1	T	Prefoldin_subunit_-_putative::mRNA
LINF_330040900	3144	4070	2675	0	2	0	T	Flagellar_Member_8::mRNA
LINF_220005000	58	181	92	1	1	0	T	CLN3_protein_-_putative::mRNA
LINF_230022200	868	519	1217	0	1	1	T	hypothetical_protein_-_conserved::mRNA
LINF_100017300	483	1012	0	2	0	0	T	carrier_protein_-_putative::mRNA
LINF_060016500	152	1	791	0	1	1	T	deoxyribose-phosphate_aldolase_-_putative::mRNA
LINF_360012700	679	263	1	1	1	0	T	Protein_C21orf2_homolog_-_putative::mRNA
LINF_090005100	338	1	853	0	1	1	T	hypothetical_protein_-_conserved::mRNA
LINF_300029500	373	322	0	1	0	1	T	pre-mRNA_cleavage_complex_II_Clp1_protein_-_putative::mRNA
LINF_260017100	250	95	451	0	2	0	T	aldo/keto_reductase_-_putative::mRNA
LINF_350052900	760	234	795	0	2	0	T	Hsp70_protein_-_putative::mRNA
LINF_300029000	376	152	191	0	1	1	T	zinc-finger_protein_-_conserved::mRNA
LINF_360054100	329	662	122	1	0	1	T	amino_acid_transporter_-_putative::mRNA
LINF_320040600	1406	1200	1482	1	1	0	T	dihydrolipoamide_dehydrogenase_-_putative::mRNA
LINF_340029300	344	0	536	0	1	1	T	centrin_-_putative::mRNA
LINF_240026650	416	65	0	1	1	0	T	Opioid_growth_factor_receptor_(OGFr)_conserved_region_-_putative::mRNA
LINF_310010400	398	451	3	0	2	0	T	hypothetical_protein_-_conserved::mRNA
LINF_200006300	155	1112	536	0	1	1	T	phosphatidylinositol-4-phosphate_5-kinase_related::mRNA
LINF_210008400	255	114	445	2	0	0	T	hypothetical_protein_-_conserved::mRNA
LINF_270017700	1285	346	669	1	0	1	T	intraflagellar_transport_protein_88_-_putative::mRNA
LINF_340024900	1173	764	1304	1	1	0	T	Zeta_toxin_-_putative::mRNA
LINF_360036900	358	663	121	2	0	0	T	ATP-binding_cassette_protein_subfamily_G_-_member_6_-_putative::mRNA
LINF_220022500	784	873	1037	1	0	1	T	hypothetical_protein_-_conserved::mRNA
LINF_360016600	418	159	1	1	0	1	T	hypothetical_protein_-_conserved::mRNA
LINF_010006000	0	231	156	1	0	1	T	monothiol_glutaredoxin_-_putative::mRNA
LINF_130019000	525	0	484	2	0	0	T	endomembrane_protein_-_putative::mRNA
LINF_060012100	694	1192	585	0	0	2	T	lanosterol_synthase_-_putative::mRNA
LINF_330024600	318	372	0	0	1	1	T	hypothetical_protein_-_conserved::mRNA
LINF_360038500	292	0	283	0	1	1	T	pre-mRNA_branch_site_protein_p14_-_putative::mRNA
LINF_350041000	666	1356	533	1	1	0	T	CRAL/TRIO_-_N-terminal_domain/CRAL/TRIO_domain_containing_protein_-_putative::mRNA
LINF_020007800	108	386	0	1	1	0	T	hypothetical_protein_-_conserved::mRNA
LINF_240008100	317	73	510	1	0	1	T	ethanolamine_phosphotransferase_-_putative::mRNA
LINF_360028200	387	0	292	1	1	0	T	hypothetical_protein_-_conserved::mRNA
LINF_260015600	216	641	374	1	1	0	T	RNA_recognition_motif._(a.k.a._RRM_-_RBD_-_or_RNP_domain)_-_putative::mRNA
LINF_360014000	1356	92	146	1	1	0	T	cAMP_binding_protein_-_putative::mRNA
LINF_290020300	79	68	497	2	0	0	T	RNA_binding_protein_-_putative::mRNA
LINF_360023600	1707	787	2260	0	0	2	T	neurobeachin/beige_protein_-_putative::mRNA
LINF_360047500	176	878	1059	1	1	0	T	similar_to_leishmania_major._l411.4-like_protein::mRNA
LINF_020009100	426	57	331	0	1	1	T	Mitochondrial_protein_81::mRNA
LINF_300011400	323	690	1788	0	1	1	T	histidyl-tRNA_synthetase_-_putative::mRNA
LINF_340026400	233	391	0	1	1	0	T	ubiquitin-like_protein::mRNA
LINF_240006000	266	59	606	0	1	1	T	guanine_nucleotide-binding_beta_subunit-like_protein::mRNA
LINF_340031200	3175	2835	2994	1	1	0	T	flagellar_attachment_zone_protein_-_putative::mRNA
LINF_240016300	527	220	889	1	0	1	T	formin-like_protein::mRNA
LINF_350047100	449	1723	1033	0	2	0	T	poly(A)-binding_protein_2::mRNA
LINF_090015000	2869	1681	2965	1	1	0	T	histone_h1-like_protein::mRNA
LINF_290013400	1602	1010	2185	1	1	0	T	CPC_cysteine_peptidase_-_Clan_CA_-_family_C1_-_Cathepsin_B-like::mRNA
LINF_320038100	264	107	102	2	0	0	T	hypothetical_protein_-_conserved::mRNA
LINF_360016000	1029	866	295	0	1	1	T	hypothetical_protein_-_conserved::mRNA
LINF_200008600	210	159	0	2	0	0	T	ESCO_acetyltransferase_domain-containing_protein::mRNA
LINF_320047050	180	0	1	1	0	1	T	GIPL_galf_transferase_-_putative::mRNA
LINF_010010400	605	885	102	1	1	0	T	long-chain-fatty-acid-CoA_ligase_-_putative::mRNA
LINF_310032300	616	1005	0	0	1	1	T	hypothetical_protein_-_conserved::mRNA
LINF_mito0120	2193	2076	1663	1	0	1	T	ND1::mRNA
LINF_360012900	1134	749	1437	0	1	1	T	zinc_finger_protein_family_member_-_putative::mRNA
LINF_300028700	1507	1578	1619	1	1	0	T	hypothetical_protein_-_conserved::mRNA
LINF_210026300	384	349	410	1	0	1	T	mitochondrial_structure_specific_endonuclease_I_(SSE-1)_-_putative::mRNA
LINF_350020400	1063	1244	1329	1	1	0	T	rieske_iron-sulfur_protein_-_mitochondrial_precursor_-_putative::mRNA
LINF_290017500	1710	1212	983	0	0	2	T	tryparedoxin_1_-_putative::mRNA
LINF_280010100	245	113	0	1	1	0	T	hypothetical_protein_-_conserved::mRNA
LINF_090016900	809	1585	1505	0	1	1	T	hypothetical_protein_-_conserved::mRNA
LINF_090010000	64	310	0	2	0	0	T	kinetoplastid_kinetochore_protein_10_-_putative::mRNA
LINF_310036200	1442	2167	685	1	0	1	T	kinetoplast-associated_protein-like_protein::mRNA
LINF_290028300	448	349	1043	0	2	0	T	hypothetical_protein_-_conserved::mRNA
LINF_090014800	248	0	0	1	1	0	T	hypothetical_protein_-_conserved::mRNA
LINF_270024500	890	589	356	2	0	0	T	Frag1/DRAM/Sfk1_family_-_putative::mRNA
LINF_360056900	989	1162	0	0	0	2	T	hypothetical_protein_-_conserved::mRNA
LINF_350025700	499	573	382	0	2	0	T	Domain_of_unknown_function_(DUF4205)_-_putative::mRNA
LINF_350009000	0	324	417	0	0	2	T	hypothetical_protein::mRNA
LINF_200007200	485	32	0	2	0	0	T	hypothetical_protein_-_conserved::mRNA
LINF_240012600	1057	516	1445	0	0	2	T	DNA_repair_and_recombination_protein_RAD54_-_putative::mRNA
LINF_010010300	3153	1724	3442	1	1	0	T	long-chain-fatty-acid-CoA_ligase_-_putative::mRNA
LINF_240020800	679	410	570	1	0	1	T	ATP-dependent_DEAD/H_DNA_helicase_recQ_-_putative::mRNA
LINF_360024600	988	1636	1627	2	0	0	T	ras-like_small_GTPases_-_putative::mRNA
LINF_200011000	231	404	444	1	1	0	T	cytidine_triphosphate_synthase_-_putative::mRNA
LINF_260026400	1227	2247	1908	2	0	0	T	protein_kinase_-_putative::mRNA
LINF_330012100	804	1161	1128	1	0	1	T	hypothetical_protein_-_conserved::mRNA
LINF_260025200	868	861	541	0	1	1	T	hypothetical_protein_-_conserved::mRNA
LINF_190012700	219	0	0	1	1	0	T	hypothetical_protein_-_conserved::mRNA
LINF_350030100	817	864	685	1	1	0	T	hypothetical_protein_-_conserved::mRNA
LINF_120009000	550	857	673	1	1	0	T	hypothetical_protein_-_conserved::mRNA
LINF_170014800	1021	740	770	0	1	1	T	guanosine_monophosphate_reductase::mRNA
LINF_070010400	55	270	0	1	0	1	T	hypothetical_protein_-_conserved::mRNA
LINF_090014100	712	489	487	1	0	1	T	hypothetical_protein_-_conserved::mRNA
LINF_310032950	25	352	640	0	2	0	T	hypothetical_protein_-_conserved::mRNA
LINF_130014800	816	1248	407	1	0	1	T	hypothetical_protein_-_conserved::mRNA
LINF_120015200	594	626	606	0	1	1	T	DnaJ_domain_containing_protein_-_putative::mRNA
LINF_180008600	145	694	1	1	1	0	T	GPI-anchor_transamidase_subunit_8_(GPI8)_-_putative::mRNA
LINF_280033100	1327	1492	797	1	0	1	T	splicing_factor_3B_subunit_1_-_putative::mRNA
LINF_040005000	842	501	766	0	0	2	T	calcium-translocating_P-type_ATPase::mRNA
LINF_270008200	69	665	135	1	0	1	T	TATA-binding_protein_interacting_(TIP20)_-_putative::mRNA
LINF_040016200	525	361	236	1	1	0	T	proton_motive_ATPase_-_putative::mRNA
LINF_360028600	671	611	1512	1	1	0	T	transmembrane_emp24_domain-containing_protein::mRNA
LINF_140009400	755	0	528	1	0	1	T	Protein_of_unknown_function_(DUF1253)_-_putative::mRNA
LINF_320033400	292	330	290	1	0	1	T	SpoU_rRNA_Methylase_family_-_putative::rRNA
LINF_310039300	579	550	393	1	1	0	T	hypothetical_protein_-_conserved::mRNA
LINF_310023000	811	782	1105	1	0	1	T	cytochrome_c_oxidase_VIII_(COX_VIII)_-_putative::mRNA
LINF_250018450	839	520	202	1	1	0	T	hypothetical_protein_-_conserved::mRNA
LINF_330040200	438	1336	545	0	2	0	T	ABC_transporter_family-like_protein::mRNA
LINF_090009600	166	0	286	0	0	2	T	hypothetical_protein_-_conserved::mRNA
LINF_330028900	634	944	1643	1	1	0	T	calpain_protease-like_protein::mRNA
LINF_130014100	710	958	196	2	0	0	T	Axonemal_dynein_light_chain_-_putative::mRNA
LINF_340039400	1463	2264	2512	2	0	0	T	Alpha-keto-acid_decarboxylase_-_putative::mRNA
LINF_120010000	421	809	1201	2	0	0	T	hypothetical_protein_-_conserved::mRNA
LINF_150015800	937	309	305	0	2	0	T	hypothetical_protein_-_conserved::mRNA
LINF_200019100	89	500	380	1	0	1	T	hypothetical_protein_-_conserved::mRNA
LINF_290018700	874	566	1192	1	1	0	T	lipase_domain_protein_-_putative::mRNA
LINF_170017300	602	756	907	2	0	0	T	Glycosyltransferase_(GlcNAc)_-_putative::mRNA
LINF_170012900	769	196	1269	2	0	0	T	Alpha/beta_hydrolase_family_-_putative::mRNA
LINF_240020050	965	1171	2312	1	0	1	T	multi_drug_resistance_protein-like??::mRNA
LINF_350037000	516	151	317	1	1	0	T	riboflavin_kinase/fmn_adenylyltransferase-like_protein::mRNA
LINF_280025900	863	1245	423	0	2	0	T	divalent_cation_transporter_-_putative::mRNA
LINF_170016300	1100	1205	433	0	1	1	T	ATP-dependent_RNA_helicase_-_putative::mRNA
LINF_160007900	1033	1334	1179	0	2	0	T	inositol_1_-4_-5-trisphosphate_receptor_-_putative::mRNA
LINF_280023900	229	768	1187	0	2	0	T	protein_kinase_-_putative::mRNA
LINF_190022600	254	0	308	1	0	1	T	potassium_voltage-gated_channel_-_putative::mRNA
LINF_130009700	1653	1702	1838	1	0	1	T	hypothetical_protein_-_conserved::mRNA
LINF_090008400	205	716	0	2	0	0	T	hypothetical_protein_-_conserved::mRNA
LINF_190005100	1835	997	178	1	0	1	T	hypothetical_protein_-_conserved::mRNA
LINF_120015100	993	702	1389	1	0	1	T	hypothetical_protein_-_conserved::mRNA
LINF_160019200	2409	1482	2281	0	2	0	T	hypothetical_protein_-_conserved::mRNA
LINF_330042800	426	103	592	1	1	0	T	ABC_transporter_family-like_protein::mRNA
LINF_160020100	1220	408	1200	0	1	1	T	hypothetical_protein_-_conserved::mRNA
LINF_040015500	261	543	746	1	0	1	T	acyltransferase-like_protein_-_copy_1::mRNA
LINF_350018800	1226	411	1167	2	0	0	T	Zn-finger_in_Ran_binding_protein_and_others/OTU-like_cysteine_protease_-_putative::mRNA
LINF_360060300	223	327	305	2	0	0	T	hypothetical_protein_-_conserved::mRNA
LINF_310024900	1907	1349	1789	0	1	1	T	nucleosome_assembly_protein-like_protein::mRNA
LINF_100006300	593	125	411	1	1	0	T	DEAD/DEAH_box_helicase_-_putative::mRNA
LINF_030006800	1651	753	246	2	0	0	T	delta-1-pyrroline-5-carboxylate_dehydrogenase_-_putative::mRNA
LINF_280018600	257	780	1574	1	0	1	T	phenylalanine-4-hydroxylase::mRNA
LINF_040010000	2207	2785	2528	0	2	0	T	Nucleotidyltransferase_domain_containing_protein_-_putative::mRNA
LINF_310027000	1622	1139	2843	0	2	0	T	RING-variant_domain_containing_protein_-_putative::mRNA
LINF_330042700	1325	1844	284	2	0	0	T	hypothetical_protein_-_conserved::mRNA
LINF_320013300	316	899	1372	2	0	0	T	protein_kinase_-_putative::mRNA
LINF_200008500	177	80	352	0	1	1	T	hypothetical_protein_-_conserved::mRNA
LINF_280025500	440	844	1972	2	0	0	T	p21-C-terminal_region-binding_protein_-_putative::mRNA
LINF_330032300	834	367	1259	0	1	1	T	hypothetical_protein_-_conserved::mRNA
LINF_140009900	1640	797	1973	1	1	0	T	N-terminal_conserved_domain_of_Nudc./CS_domain_containing_protein_-_putative::mRNA
LINF_160019300	954	797	2020	1	1	0	T	DNA-directed_rna_polymerase_I_largest_subunit_-_putative::mRNA
LINF_170020400	650	0	636	1	1	0	T	Methyltransferase_domain_containing_protein_-_putative::mRNA
LINF_330031000	290	935	187	0	1	1	T	hypothetical_protein_-_conserved::mRNA
LINF_010011900	650	1058	365	2	0	0	T	hypothetical_protein_-_conserved::mRNA
LINF_250015500	404	240	854	1	1	0	T	tubulin_gamma_chain::mRNA
LINF_190015300	566	1072	860	0	2	0	T	4-coumarate:coa_ligase-like_protein::mRNA
LINF_310019800	1559	1511	1137	1	0	1	T	hypothetical_protein_-_conserved::mRNA
LINF_110014800	745	89	535	1	1	0	T	ATPase_-_putative::mRNA
LINF_060013800	1786	1511	1436	0	1	1	T	hypothetical_protein_-_conserved::mRNA
LINF_130012300	1117	831	925	2	0	0	T	Calcium-activated_chloride_channel_-_putative::mRNA
LINF_130018700	974	733	935	1	1	0	T	AAA_domain/Dpy-30_motif_containing_protein_-_putative::mRNA
LINF_100019500	608	598	304	0	1	1	T	hypothetical_protein_-_conserved::mRNA
LINF_300008500	2032	1473	2486	1	1	0	T	kinesin_-_putative::mRNA
LINF_310020500	1772	1422	1958	2	0	0	T	hypothetical_protein_-_conserved::mRNA
LINF_210024700	419	484	205	0	2	0	T	choline_dehydrogenase_-_like_protein::mRNA
LINF_330014700	511	376	466	1	0	1	T	G1_cyclin_CycE4_-_putative::mRNA
LINF_200015900	957	1857	967	1	0	1	T	WD40_repeat-containing_protein::mRNA
LINF_210017400	1551	1556	544	1	0	1	T	intraflagellar_transport_protein_172_-_putative::mRNA
LINF_280020300	242	909	50	1	0	1	T	hypothetical_protein_-_conserved::mRNA
LINF_130011300	554	878	1477	0	1	1	T	hypothetical_protein_-_conserved::mRNA
LINF_260021100	1429	1445	1139	1	0	1	T	proline_oxidase_-_mitochondrial_precursor-like_protein::mRNA
LINF_350015300	308	295	391	1	1	0	T	hypothetical_protein_-_conserved::mRNA
LINF_360067200	230	1	161	1	0	1	T	hypothetical_protein_-_conserved::mRNA
LINF_120007700	903	1261	165	0	2	0	T	Helicase_conserved_C-terminal_domain/Helicase_associated_domain_(HA2)_-_putative::mRNA
LINF_360060500	1719	2011	1746	2	0	0	T	hypothetical_protein_-_conserved::mRNA
LINF_030013000	1945	1379	1865	0	1	1	T	6-phosphofructo-2-kinase/fructose-2_-6-biphosphatase_-_putative::mRNA
LINF_320013200	534	744	1089	0	2	0	T	RIC1_-_putative::mRNA
LINF_350016400	835	0	216	1	0	1	T	oligosaccharyl_transferase_subunit_-_putative::mRNA
LINF_280016900	642	169	389	0	1	1	T	hypothetical_protein_-_conserved::mRNA
LINF_350033900	474	266	303	1	1	0	T	Alb1_-_putative::mRNA
LINF_330037400	392	299	1131	2	0	0	T	transcription_elongation_factor-like_protein::mRNA
LINF_260025400	881	527	807	1	1	0	T	hypothetical_protein_-_conserved::mRNA
LINF_330028100	366	747	257	2	0	0	T	hypothetical_protein_-_conserved::mRNA
LINF_360043300	796	885	934	2	0	0	T	2-oxoglutarate_dehydrogenase_subunit_-_putative::mRNA
LINF_340035800	328	618	919	0	1	1	T	Patatin-like_phospholipase_-_putative::mRNA
LINF_200012400	610	1166	386	1	1	0	T	conserved_protein_-_unknown_function::mRNA
LINF_190010400	890	172	680	1	1	0	T	hypothetical_protein_-_conserved::mRNA
LINF_310016100	2087	1194	1679	1	0	1	T	hypothetical_protein_-_conserved::mRNA
LINF_360045700	623	104	471	1	1	0	T	mitogen_activated_kinase-like_protein::mRNA
LINF_330018200	774	1630	1428	0	1	1	T	hypothetical_protein_-_conserved::mRNA
LINF_300036800	551	692	521	0	0	2	T	S-adenosylmethionine_decarboxylase_proenzyme-_like_-_putative::mRNA
LINF_360064500	642	179	773	0	2	0	T	hypothetical_protein_-_conserved::mRNA
LINF_050014400	779	571	1371	1	1	0	T	paraflagellar_rod_protein_-_putative::mRNA
LINF_350052200	434	818	618	0	2	0	T	hypothetical_protein_-_conserved::mRNA
LINF_360056000	630	123	796	2	0	0	T	Vacuolar_sorting_protein_9_(VPS9)_domain_containing_protein_-_putative::mRNA
LINF_090007900	575	904	233	0	0	2	T	ATP-dependent_protease_ATPase_subunit_HslU::mRNA
LINF_170005500	194	171	172	1	0	1	T	DnaJ_domain_containing_protein_-_putative::mRNA
LINF_030012800	2538	2853	2772	0	2	0	T	serine/threonine-protein_kinase_-_putative::mRNA
LINF_240019600	618	1279	816	2	0	0	T	mismatch_repair_protein_-_putative::mRNA
LINF_280036300	406	0	167	1	1	0	T	hypothetical_protein_-_conserved::mRNA
LINF_120008500	1827	3002	1368	2	0	0	T	hypothetical_protein_-_conserved::mRNA
LINF_150007800	567	2	1753	0	1	1	T	hypothetical_protein_-_conserved::mRNA
LINF_220011000	568	634	1178	2	0	0	T	kinesin_-_putative::mRNA
LINF_320023900	477	194	1044	1	1	0	T	protein_kinase_-_putative::mRNA
LINF_080009100	1001	955	1102	1	1	0	T	hypothetical_protein_-_conserved::mRNA
LINF_140020000	1656	1022	1148	0	2	0	T	inositol-3-phosphate_synthase::mRNA
LINF_250018800	670	0	67	2	0	0	T	hypothetical_protein_-_conserved::mRNA
LINF_360077700	245	1120	692	1	1	0	T	hypothetical_protein_-_conserved::mRNA
LINF_280033400	607	612	513	2	0	0	T	IQ_calmodulin-binding_motif_containing_protein_-_putative::mRNA
LINF_330031600	756	523	919	1	1	0	T	glycosyl_hydrolase-like_protein::mRNA
LINF_310012400	908	334	1068	0	1	1	T	hypothetical_protein_-_conserved::mRNA
LINF_270016400	617	42	605	1	1	0	T	hypothetical_protein_-_conserved::mRNA
LINF_310034700	284	689	692	1	1	0	T	hypothetical_protein_-_conserved::mRNA
LINF_290032500	950	408	226	0	1	1	T	hypothetical_protein_-_conserved::mRNA
LINF_310007800	67	0	0	2	0	0	T	hypothetical_protein_-_conserved::mRNA
LINF_360052000	784	1212	639	0	1	1	T	hypothetical_protein_-_conserved::mRNA
LINF_310020800	1730	1692	1189	2	0	0	T	hypothetical_protein_-_conserved::mRNA
LINF_240011700	474	196	705	2	0	0	T	protein_kinase_-_putative::mRNA
LINF_330026900	61	328	917	2	0	0	T	small_GTP-binding_protein_Rab18_-_putative::mRNA
LINF_180014600	495	225	0	0	1	1	T	hypothetical_protein_-_conserved::mRNA
LINF_260013300	1220	628	1227	1	1	0	T	hypothetical_protein_-_conserved::mRNA
LINF_220015700	702	889	947	2	0	0	T	hypothetical_protein_-_conserved::mRNA
LINF_110017700	1191	303	1225	1	1	0	T	eukaryotic_release_factor_3_-_putative::mRNA
LINF_240012800	471	927	967	0	2	0	T	malic_enzyme_-_putative::mRNA
LINF_330041000	1935	2176	770	1	0	1	T	hypothetical_protein_-_conserved::mRNA
LINF_350049600	1217	716	744	1	0	1	T	hypothetical_protein_-_conserved::mRNA
LINF_350014200	629	447	312	1	1	0	T	cell_cycle_sequence_binding_phosphoprotein_(RBP33)_-_putative::mRNA
LINF_360034100	1496	929	2237	0	1	1	T	protein_kinase_-_putative::mRNA
LINF_180013400	1185	864	1490	0	2	0	T	hypothetical_protein_-_conserved::mRNA
LINF_090014500	818	291	814	0	2	0	T	DEAD/DEAH_box_helicase-like_protein::mRNA
LINF_210008300	486	516	157	0	2	0	T	hypothetical_protein_-_conserved::mRNA
LINF_340019300	997	939	1150	0	0	2	T	hypothetical_protein_-_conserved::mRNA
LINF_300042600	1332	1235	1207	0	1	1	T	hypothetical_protein_-_conserved::mRNA
LINF_210020300	1442	1129	1036	1	0	1	T	hypothetical_protein_-_conserved::mRNA
LINF_250021100	474	274	219	1	0	1	T	cAMP_response_protein_-_putative::mRNA
LINF_050017200	973	799	1218	0	1	1	T	hypothetical_protein_-_conserved::mRNA
LINF_350032700	1417	292	1300	0	1	1	T	galactokinase-like_protein::mRNA
LINF_340040900	59	236	216	2	0	0	T	hypothetical_protein_-_conserved::mRNA
LINF_360078700	286	244	310	1	1	0	T	f2o10.10_protein-like_protein::mRNA
LINF_110012600	99	491	0	1	0	1	T	Ankyrin_repeats_(3_copies)/Ankyrin_repeat/Ankyrin_repeats_(many_copies)_-_putative::mRNA
LINF_310018700	3364	1523	1778	1	1	0	T	Pyrophosphate-energized_vacuolar_membrane_proton_pump_1_-_putative::mRNA
LINF_360052300	480	804	565	1	1	0	T	trypanothione_synthetase-like_protein::mRNA
LINF_350046100	529	265	677	0	1	1	T	kinetoplastid_kinetochore_protein_3_-_putative::mRNA
LINF_130012500	1691	1393	1680	0	2	0	T	C2_domain_containing_protein_-_putative::mRNA
LINF_340040800	288	669	470	0	2	0	T	aldose_1-epimerase-like_protein::mRNA
LINF_180020000	1370	914	1436	1	0	1	T	Protein_of_unknown_function_(DUF3648)_-_putative::mRNA
LINF_320029100	791	305	127	0	1	1	T	membrane_associated_protein-like_protein::mRNA
LINF_030009200	677	444	1031	0	2	0	T	TLD_domain_protein_-_conserved::mRNA
LINF_030010400	256	323	776	1	0	1	T	hypothetical_protein_-_conserved::mRNA
LINF_080010300	414	686	1407	2	0	0	T	hypothetical_protein_-_conserved::mRNA
LINF_120006200	752	626	1364	2	0	0	T	hypothetical_protein_-_conserved::mRNA
LINF_130011600	1368	1200	892	0	1	1	T	mannose-specific_lectin_-_putative::mRNA
LINF_280005800	208	77	0	0	0	2	T	oxygen-sensing_adenylate_cyclase::mRNA
LINF_110017800	296	0	547	0	2	0	T	60Kd_inner_membrane_protein_-_putative::mRNA
LINF_350010400	1147	1022	1155	1	1	0	T	WD_domain_-_G-beta_repeat_-_putative::mRNA
LINF_330030800	1342	393	0	1	1	0	T	hypothetical_protein_-_conserved::mRNA
LINF_190009300	1769	1393	1406	0	1	1	T	nucleosome_assembly_protein_-_putative::mRNA
LINF_340038300	415	479	494	1	1	0	T	hypothetical_protein_-_conserved::mRNA
LINF_340031100	1329	1298	1033	2	0	0	T	Guanine_nucleotide_exchange_factor_in_Golgi_transport_N-terminal/Sec7_domain/Domain_of_unknown_function_(DUF1981)_-_putative::mRNA
LINF_030012000	1658	1217	1836	2	0	0	T	hypothetical_protein_-_conserved::mRNA
LINF_220011900	480	343	504	1	1	0	T	guide_RNA_associated_protein_-_GAP2_-_putative::mRNA
LINF_340016200	1390	1050	211	1	1	0	T	ATP-binding_cassette_protein_subfamily_B_-_member_2_-_putative::mRNA
LINF_320039500	1164	600	1841	2	0	0	T	hypothetical_protein_-_conserved::mRNA
LINF_110007400	178	668	1088	1	1	0	T	serine/threonine_protein_kinase_-_putative::mRNA
LINF_120016000	742	303	736	1	1	0	T	hypothetical_protein_-_conserved::mRNA
LINF_330038600	1349	1684	1630	0	1	1	T	hypothetical_protein_-_conserved::mRNA
LINF_040009400	1336	711	659	1	1	0	T	serine/threonine_protein_kinase-like_protein::mRNA
LINF_320024900	574	574	571	0	1	1	T	hypothetical_protein_-_conserved::mRNA
LINF_300017800	363	336	822	1	0	1	T	AAA_domain_containing_protein_-_putative::mRNA
LINF_070006200	766	769	657	0	2	0	T	Sec7_domain_containing_protein_-_putative::mRNA
LINF_140014900	794	802	857	0	0	2	T	hypothetical_protein_-_conserved::mRNA
LINF_070015000	1214	809	459	0	2	0	T	protein_kinase_-_putative::mRNA
LINF_170011800	604	173	1298	2	0	0	T	RNA-binding_protein_-_putative::mRNA
LINF_310029900	623	678	904	0	1	1	T	ARM-like_helical_domain-containing_protein::mRNA
LINF_050009000	1168	530	1088	0	0	2	T	structural_maintenance_of_chromosome_(SMC)_-_putative::mRNA
LINF_200014000	212	0	406	2	0	0	T	hypothetical_protein_-_conserved::mRNA
LINF_200005900	851	688	811	1	0	1	T	Ion_channel/Calcium-activated_BK_potassium_channel_alpha_subunit_-_putative::mRNA
LINF_360045900	462	490	455	0	0	2	T	hypothetical_protein_-_conserved::mRNA
LINF_310020000	802	843	2914	1	1	0	T	hypothetical_protein_-_conserved::mRNA
LINF_220007200	584	648	2136	1	1	0	T	amino_acid_permease_-_putative::mRNA
LINF_350013400	36	359	219	1	0	1	T	hypothetical_protein_-_conserved::mRNA
LINF_050013900	871	527	1050	2	0	0	T	hypothetical_protein_-_conserved::mRNA
LINF_340045700	287	103	268	1	0	1	T	hypothetical_protein_-_conserved::mRNA
LINF_120016200	705	230	0	1	1	0	T	hypothetical_protein_-_conserved::mRNA
LINF_360025100	1058	230	1092	0	0	2	T	major_vault_protein_-_putative::mRNA
LINF_160007400	535	1189	356	1	0	1	T	protein_tyrosine_phosphatase-like_protein::mRNA
LINF_250023600	173	883	0	0	1	1	T	Leucine-rich_repeat/Leucine_Rich_repeats_(2_copies)_-_putative::mRNA
LINF_300038200	1396	0	873	0	1	1	T	ATP-dependent_RNA_helicase_-_putative::mRNA
LINF_100019200	441	634	1082	1	0	1	T	flagellar_protofilament_ribbon_protein-like_protein::mRNA
LINF_180005000	1321	660	571	1	0	1	T	kinetoplast_polyadenylation/uridylation_factor_1::mRNA
LINF_320012500	75	276	0	0	1	1	T	Mut7-C_RNAse_domain_containing_protein_-_putative::mRNA
LINF_090013600	1264	1611	1711	1	0	1	T	ubiquitin_ligase_-_putative::mRNA
LINF_220022600	115	1083	196	2	0	0	T	CCR4_associated_factor_-_putative::mRNA
LINF_260022400	1234	518	399	1	0	1	T	protein_kinase_-_putative::mRNA
LINF_350055800	550	567	0	2	0	0	T	hypothetical_protein_-_conserved::mRNA
LINF_280009200	984	167	0	1	0	1	T	rrp44p_homologue_-_putative::mRNA
LINF_280016500	846	446	970	2	0	0	T	ATP-grasp_domain_containing_protein_-_putative::mRNA
LINF_350029100	315	1091	693	2	0	0	T	hypothetical_protein_-_conserved::mRNA
LINF_170008200	310	469	0	1	1	0	T	hypothetical_protein_-_conserved::mRNA
LINF_230011000	1312	225	923	1	1	0	T	hypothetical_protein_-_conserved::mRNA
LINF_350042000	658	633	1500	1	1	0	T	hypothetical_protein_-_conserved::mRNA
LINF_350015500	1548	1116	680	1	0	1	T	KRI1-like_family/KRI1-like_family_C-terminal_-_putative::mRNA
LINF_350031800	364	848	187	1	1	0	T	hypothetical_protein_-_conserved::mRNA
LINF_120016400	1408	2072	614	0	1	1	T	WD_repeat_and_HMG-box_DNA-binding_protein_-_putative::mRNA
LINF_150017200	2171	2323	925	2	0	0	T	hypothetical_protein_-_conserved::mRNA
LINF_320016600	1147	1107	1806	1	1	0	T	HECT-domain_(ubiquitin-transferase)_-_putative::mRNA
LINF_260032200	733	500	1024	1	0	1	T	hypothetical_protein_-_conserved::mRNA
LINF_320015600	521	428	684	0	1	1	T	WD_domain_-_G-beta_repeat_-_putative::mRNA
LINF_160020500	577	563	654	1	1	0	T	hypothetical_protein_-_conserved::mRNA
LINF_300041100	46	0	238	0	0	2	T	thiosulfate_sulfurtransferase_-_mitochondrial_-_putative::mRNA
LINF_080016000	1651	786	1369	1	0	1	T	stress-induced_protein_sti1::mRNA
LINF_240026200	359	335	122	0	1	1	T	Phosphorylated_CTD_interacting_factor_1_WW_domain_containing_protein_-_putative::mRNA
LINF_300008800	124	2	843	0	1	1	T	phosphatase_2C_-_putative::mRNA
LINF_290007000	269	498	0	1	1	0	T	hypothetical_protein_-_conserved::mRNA
LINF_350020200	527	833	285	2	0	0	T	hypothetical_protein_-_conserved::mRNA
LINF_280024300	747	640	897	2	0	0	T	hypothetical_protein_-_conserved::mRNA
LINF_050005900	955	644	1	1	0	1	T	phosphoprotein_phosphatase_-_putative::mRNA
LINF_350023200	833	1046	410	1	1	0	T	hypothetical_protein_-_conserved::mRNA
LINF_160021500	656	1728	336	2	0	0	T	DNA_polymerase_I_alpha_catalytic_subunit_-_putative::mRNA
LINF_360044100	852	1079	1334	1	0	1	T	hypothetical_protein_-_conserved::mRNA
LINF_340028100	349	452	308	0	2	0	T	Dynamin_family/50S_ribosome-binding_GTPase_-_putative::mRNA
LINF_070013100	1887	1898	1620	1	1	0	T	hypothetical_protein_-_conserved::mRNA
LINF_350013300	273	135	244	2	0	0	T	hypothetical_protein_-_conserved::mRNA
LINF_030009500	943	0	661	1	1	0	T	hypothetical_protein_-_conserved::mRNA
LINF_130012600	210	247	164	2	0	0	T	Dual_specificity_phosphatase_-_catalytic_domain_containing_protein_-_putative::mRNA
LINF_250005000	128	155	367	1	1	0	T	beta_galactofuranosyl_transferase::mRNA
LINF_080014500	904	622	140	1	1	0	T	DnaJ_domain_containing_protein_-_putative::mRNA
LINF_110005900	1053	965	316	1	0	1	T	seryl-tRNA_synthetase_-_putative::mRNA
LINF_310020900	1325	1754	2	1	1	0	T	hypothetical_protein_-_conserved::mRNA
LINF_360021700	194	408	381	1	0	1	T	predicted_tripartite_motif_protein::mRNA
LINF_160018100	2013	961	1276	0	2	0	T	hypothetical_protein_-_conserved::mRNA
LINF_060016900	1400	607	1393	0	2	0	T	hypothetical_protein_-_conserved::mRNA
LINF_080017100	667	330	344	0	1	1	T	Zinc_finger_-_C3HC4_type_(RING_finger)/Ring_finger_domain/zinc-RING_finger_domain/zinc_finger_of_C3HC4-type_-_RING_-_putative::mRNA
LINF_260027200	0	787	1077	1	0	1	T	ADP-ribosylation_factor_family_-_putative::mRNA
LINF_360074400	148	160	0	0	1	1	T	poly(A)-specific_ribonuclease_PARN_-_putative::mRNA
LINF_300007200	781	0	274	2	0	0	T	hypothetical_protein_-_conserved::mRNA
LINF_270010100	1289	2487	1053	0	2	0	T	calpain-like_cysteine_peptidase_-_putative::mRNA
LINF_330039100	830	1038	232	1	0	1	T	hypothetical_protein_-_conserved::mRNA
LINF_200021500	456	31	602	1	1	0	T	hypothetical_protein_-_conserved::mRNA
LINF_300014400	557	61	349	2	0	0	T	adenosine_kinase_-_putative::mRNA
LINF_320039800	617	851	940	1	0	1	T	dynein_light_intermediate_chain_-_putative::mRNA
LINF_030008000	660	275	153	2	0	0	T	hypothetical_protein_-_conserved::mRNA
LINF_310007400	758	95	341	0	2	0	T	hypothetical_protein_-_conserved::mRNA
LINF_360057900	440	249	0	0	1	1	T	Leucine_Rich_repeat_-_putative::mRNA
LINF_100008600	1700	1345	575	2	0	0	T	hypothetical_protein_-_conserved::mRNA
LINF_360021400	396	218	514	0	2	0	T	serine/threonine_protein_kinase_-_putative::mRNA
LINF_140011200	443	663	1251	2	0	0	T	WD_domain_-_G-beta_repeat_-_putative::mRNA
LINF_350026700	991	568	0	0	2	0	T	short_chain_dehydrogenase_-_putative::mRNA
LINF_150021900	1189	905	876	0	2	0	T	nucleolar_RNA_binding_protein_-_putative::rRNA
LINF_280018900	703	306	1091	1	0	1	T	ATP-dependent_RNA_helicase_-_putative::mRNA
LINF_350049400	1322	485	2249	2	0	0	T	DNA_polymerase_epsilon_catalytic_subunit_-_putative::mRNA
LINF_250007400	472	296	212	0	0	2	T	Dual_specificity_phosphatase_-_catalytic_domain_containing_protein_-_putative::mRNA
LINF_340047700	0	652	139	2	0	0	T	hypothetical_protein_-_conserved::mRNA
LINF_320017000	1371	1390	1770	0	2	0	T	hypothetical_protein_-_conserved::mRNA
LINF_130008900	925	136	1821	0	1	1	T	Sister_chromatid_cohesion_C-terminus_-_putative::mRNA
LINF_360077500	649	138	486	0	1	1	T	hypothetical_protein_-_conserved::mRNA
LINF_340019200	369	384	759	1	1	0	T	inositol_5-phosphatase-like_protein::mRNA
LINF_340038600	139	341	2	1	1	0	T	Tir_chaperone_protein_(CesT)_family_-_putative::mRNA
LINF_060010100	702	213	1560	1	1	0	T	ATP-NAD_kinase-like_protein::mRNA
LINF_350027800	1378	1314	2941	0	2	0	T	hypothetical_protein_-_conserved::mRNA
LINF_030007600	31	172	666	2	0	0	T	hypothetical_protein_-_conserved::mRNA
LINF_090021200	405	378	744	1	1	0	T	hypothetical_protein_-_conserved::mRNA
LINF_130021800	1255	833	1089	1	0	1	T	mitochondrial_DNA_polymerase_I_protein_D_-_putative::mRNA
LINF_300013000	1209	1139	928	1	0	1	T	hypothetical_protein_-_conserved::mRNA
LINF_350012800	458	410	2077	1	1	0	T	hypothetical_protein_-_conserved::mRNA
LINF_340021500	546	75	192	2	0	0	T	tyrosine_phosphatase_isoform_-_putative::mRNA
LINF_220019300	1346	1221	2091	1	1	0	T	hypothetical_protein_-_conserved::mRNA
LINF_300010800	160	457	375	0	2	0	T	spliceosome-associated_protein_-_putative::mRNA
LINF_210011600	692	533	0	1	0	1	T	hypothetical_protein_-_conserved::mRNA
LINF_330007100	886	395	955	0	1	1	T	metallo-peptidase_-_Clan_MC_-_Family_M14_-_putative::mRNA
LINF_270024800	1189	147	831	1	0	1	T	protein_kinase-like_protein::mRNA
LINF_260023500	2550	3179	1717	1	0	1	T	hypothetical_protein_-_conserved::mRNA
LINF_150008600	882	632	197	1	0	1	T	Isoprenylcysteine_alpha-carbonyl_methylesterase_-_putative::mRNA
LINF_230023200	85	257	0	1	0	1	T	hypothetical_protein_-_conserved::mRNA
LINF_350030800	285	655	809	1	0	1	T	cytochrome_P450_reductase_-_putative::mRNA
LINF_190016600	724	0	555	0	1	1	T	proteasome_regulatory_non-ATP-ase_subunit_9_-_putative::mRNA
LINF_130014600	747	1335	1106	0	0	2	T	hypothetical_protein_-_conserved::mRNA
LINF_210014300	3175	3032	3308	1	1	0	T	plectin_-_putative::mRNA
LINF_260030300	559	0	0	1	0	1	T	hypothetical_protein_-_conserved::mRNA
LINF_140018600	401	359	629	0	0	2	T	hypothetical_protein_-_conserved::mRNA
LINF_210024200	434	369	321	1	1	0	T	hypothetical_protein_-_conserved::mRNA
LINF_270020400	436	3054	903	1	1	0	T	protein_kinase_-_putative::mRNA
LINF_160012900	1240	0	804	0	1	1	T	hypothetical_protein_-_conserved::mRNA
LINF_060011900	1061	421	959	0	1	1	T	hypothetical_protein_-_conserved::mRNA
LINF_240013300	902	1000	564	1	1	0	T	inositol_polyphosphate_phosphatase_-_putative::mRNA
LINF_170011200	391	142	443	1	1	0	T	protein_kinase_-_putative::mRNA
LINF_290023400	150	147	516	0	2	0	T	Thioredoxin_-_putative::mRNA
LINF_220010400	932	1342	1479	2	0	0	T	protein_kinase_-_putative::mRNA
LINF_100014300	636	452	745	1	0	1	T	hypothetical_protein_-_conserved::mRNA
LINF_160012500	185	557	795	0	0	2	T	hypothetical_protein_-_conserved::mRNA
LINF_350045800	592	567	137	1	1	0	T	ATP-dependent_RNA_helicase_-_putative::mRNA
LINF_060015600	891	529	1300	1	1	0	T	WD_domain_-_G-beta_repeat_-_putative::mRNA
LINF_170020900	304	520	1	1	0	1	T	L-galactonolactone_oxidase_-_putative::mRNA
LINF_260011000	469	858	166	1	1	0	T	hypothetical_protein_-_conserved::mRNA
LINF_260026300	1119	1988	1495	1	1	0	T	serine/threonine_protein_phosphatase-like_protein::mRNA
LINF_300018500	565	313	1393	1	0	1	T	vacuolar_assembly_protein_vps41_-_putative::mRNA
LINF_340048600	104	353	237	0	0	2	T	DnaJ_domain_containing_protein_-_putative::mRNA
LINF_230009300	593	1130	588	0	1	1	T	hypothetical_protein_-_conserved::mRNA
LINF_190017600	439	401	563	0	1	1	T	hypothetical_protein_-_conserved::mRNA
LINF_160021300	309	339	405	0	2	0	T	hypothetical_protein_-_conserved::mRNA
LINF_180010600	219	710	400	1	1	0	T	vacuolar_ATP_synthase_subunit_c_-_putative::mRNA
LINF_130014300	683	1520	931	0	2	0	T	N(2)_-_N(2)-dimethylguanosine_tRNA_methyltransferase_-_putative::mRNA
LINF_220005800	663	58	646	0	1	1	T	heat_shock_protein_DNAJ_-_putative::mRNA
LINF_260019200	2205	2325	1077	2	0	0	T	MORN_repeat/FYVE_zinc_finger_containing_protein_-_putative::mRNA
LINF_310011500	412	512	244	1	1	0	T	amino_acid_transporter_aATP11_-_putative::mRNA
LINF_340012300	557	421	2181	1	1	0	T	ATP-binding_cassette_protein_subfamily_C_-_member_8_-_putative::mRNA
LINF_140008400	868	73	780	0	1	1	T	inositol_polyphosphate_kinase-like_protein_-_putative::mRNA
LINF_340005300	602	810	529	2	0	0	T	DnaJ_domain_containing_protein_-_putative::mRNA
LINF_340007500	1128	672	1115	0	1	1	T	hypothetical_protein_-_conserved::mRNA
LINF_090013900	1601	844	1061	1	1	0	T	oligopeptidase_b::mRNA
LINF_120015300	1725	1855	922	1	0	1	T	hypothetical_protein_-_conserved::mRNA
LINF_060009900	286	471	255	1	1	0	T	hypothetical_protein_-_conserved::mRNA
LINF_240015200	423	128	0	2	0	0	T	hypothetical_protein_-_conserved::mRNA
LINF_250026600	847	308	2656	1	0	1	T	kinesin_-_putative::mRNA
LINF_290008800	883	417	435	2	0	0	T	Domain_of_unknown_function_(DUF3451)_-_putative::mRNA
LINF_340015200	465	1322	481	0	2	0	T	Wee1-like_protein_kinase_-_putative::mRNA
LINF_350044600	211	584	547	1	1	0	T	hypothetical_protein_-_conserved::mRNA
LINF_220016300	726	409	893	0	2	0	T	Galactose_oxidase_-_central_domain/Kelch_motif_containing_protein_-_putative::mRNA
LINF_280005700	1055	1175	814	0	2	0	T	hypothetical_protein_-_conserved::mRNA
LINF_360034000	486	1	942	0	1	1	T	VRR-NUC_domain_containing_protein_-_putative::mRNA
LINF_170019700	623	724	722	1	0	1	T	hypothetical_protein_-_conserved::mRNA
LINF_260026900	1956	638	816	0	2	0	T	hypothetical_protein_-_conserved::mRNA
LINF_240019700	1930	1461	3124	1	1	0	T	kinesin_-_putative::mRNA
LINF_190012800	51	467	895	0	0	2	T	signal_recognition_particle_protein_-_putative::mRNA
LINF_330029900	95	480	374	1	0	1	T	glycerolphosphate_mutase_-_putative::mRNA
LINF_290010600	537	173	81	0	1	1	T	Exonuclease_-_putative::mRNA
LINF_330035500	497	220	260	1	1	0	T	Signal_recognition_particle_receptor_beta_subunit/Elongation_factor_Tu_GTP_binding_domain_containing_protein_-_putative::mRNA
LINF_160008900	905	494	300	1	1	0	T	tubulin_tyrosine_ligase_-_putative::mRNA
LINF_310008000	623	1	189	2	0	0	T	2OG-Fe(II)_oxygenase_superfamily_-_putative::mRNA
LINF_130011700	500	418	1543	1	0	1	T	Metallopeptidase_family_M24_-_putative::mRNA
LINF_340030000	729	813	654	0	2	0	T	Elongation_factor_Tu_GTP_binding_domain_containing_protein_-_putative::mRNA
LINF_300014800	1366	210	470	1	1	0	T	hypothetical_protein_-_conserved::mRNA
LINF_300011300	587	635	1082	1	1	0	T	ribosome_biogenesis_regulatory_protein_(RRS1)_-_putative::mRNA
LINF_060009800	776	1421	383	1	1	0	T	hypothetical_protein_-_conserved::mRNA
LINF_090011200	187	771	1344	1	0	1	T	leucine-rich_repeat_protein_-_putative::mRNA
LINF_200007600	2560	5404	3072	1	0	1	T	Midasin_-_putative::mRNA
LINF_240017400	1125	438	1535	1	1	0	T	RNA-binding_protein_38_-_putative::mRNA
LINF_340015400	297	372	287	2	0	0	T	amastin-like_surface_protein_-_putative::mRNA
LINF_350051800	635	492	752	0	2	0	T	hypothetical_protein_-_conserved::mRNA
LINF_350025400	1802	2427	1960	1	0	1	T	ankyrin_repeat_protein_-_putative::mRNA
LINF_310024700	367	520	818	1	0	1	T	hypothetical_protein_-_conserved::mRNA
LINF_310016600	1097	633	502	2	0	0	T	hypothetical_protein_-_conserved::mRNA
LINF_150014200	300	191	531	1	0	1	T	hypothetical_protein_-_conserved::mRNA
LINF_360009300	635	462	500	0	1	1	T	hypothetical_protein_-_conserved::mRNA
LINF_320022300	628	457	1635	1	1	0	T	hypothetical_protein_-_conserved::mRNA
LINF_300031100	130	238	997	1	0	1	T	formate--tetrahydrofolate_ligase::mRNA
LINF_120008300	2457	3018	2579	1	0	1	T	Myotubularin-related_protein_-_putative::mRNA
LINF_270015100	744	483	2673	0	2	0	T	2-oxoglutarate_dehydrogenase_subunit_-_putative::mRNA
LINF_360035900	670	145	627	1	1	0	T	hypothetical_protein_-_conserved::mRNA
LINF_080008500	322	415	377	0	1	1	T	hypothetical_protein_-_conserved::mRNA
LINF_160014500	294	0	673	0	1	1	T	hypothetical_protein_-_conserved::mRNA
LINF_210012900	604	223	345	0	0	2	T	hypothetical_protein_-_conserved::mRNA
LINF_270024100	213	439	717	1	0	1	T	eRF1_domain_1/eRF1_domain_2/eRF1_domain_3_-_putative::mRNA
LINF_110011400	121	153	189	1	0	1	T	argonaute_like_protein_(pseudogene)::pseudogenic_transcript
LINF_290034300	484	485	727	2	0	0	T	Nuclear_condensing_complex_subunits_-_C-term_domain_containing_protein_-_putative::mRNA
LINF_340010100	599	523	1340	1	0	1	T	importin_beta-1_subunit_-_putative::mRNA
LINF_360061200	0	274	143	0	0	2	T	vacuolar_protein_sorting-associated_protein-like_protein::mRNA
LINF_160016600	463	0	0	0	1	1	T	hypothetical_protein_-_conserved::mRNA
LINF_070007400	393	439	479	1	1	0	T	hypothetical_protein_-_conserved::mRNA
LINF_310025700	777	613	604	1	0	1	T	protein_kinase_-_putative::mRNA
LINF_320028600	339	1180	318	0	2	0	T	ATP-dependent_RNA_helicase_-_putative::mRNA
LINF_340020700	1223	1029	1393	1	1	0	T	hypothetical_protein_-_conserved::mRNA
LINF_360040400	585	744	510	1	0	1	T	14-3-3_protein_1_-_putative::mRNA
LINF_020010400	1532	1161	729	0	0	2	T	hypothetical_protein_-_conserved::mRNA
LINF_290031800	332	382	1420	2	0	0	T	Acyltransferase_-_putative::mRNA
LINF_360045100	452	0	193	0	0	2	T	WD_domain_-_G-beta_repeat_-_putative::mRNA
LINF_040009500	912	499	436	1	1	0	T	cysteine_peptidase_-_Clan_CA_-_family_C2_-_putative::mRNA
LINF_060009700	269	146	480	1	1	0	T	hypothetical_protein_-_conserved::mRNA
LINF_090014200	2346	1375	1500	0	1	1	T	kinetoplast-associated_protein-like_protein::mRNA
LINF_100008700	685	692	90	1	0	1	T	hypothetical_protein_-_conserved::mRNA
LINF_120006000	427	0	89	1	0	1	T	hypothetical_protein_-_conserved::mRNA
LINF_160008000	372	524	382	1	1	0	T	proteasome_26S_non-ATPase_subunit_9_-_putative::mRNA
LINF_210018500	1796	957	1827	1	1	0	T	T-complex_protein_1_-_delta_subunit_-_putative::mRNA
LINF_260016300	697	1196	985	2	0	0	T	hypothetical_protein_-_conserved::mRNA
LINF_270010300	471	114	450	1	1	0	T	calpain-like_cysteine_peptidase_-_putative::mRNA
LINF_320035700	309	357	591	0	1	1	T	hypothetical_protein_-_conserved::mRNA
LINF_360015300	1553	1279	2003	0	1	1	T	dynein_heavy_chain_-_putative::mRNA
LINF_360019100	490	934	760	1	1	0	T	N-acetyltransferase_subunit_Nat1_-_putative::mRNA
LINF_360031600	201	949	1356	0	2	0	T	dipeptidyl-peptidase_8-like_serine_peptidase::mRNA
LINF_360052600	1031	1260	531	0	1	1	T	predicted_C2_domain_protein::mRNA
LINF_100017900	1464	1053	929	1	0	1	T	Eukaryotic_translation_initiation_factor_4_gamma_type_5_-_putative::mRNA
LINF_220022200	1292	400	645	1	0	1	T	hypothetical_protein_-_conserved::mRNA
LINF_320029600	201	320	358	1	1	0	T	C-14_sterol_reductase_-_putative::mRNA
LINF_050008300	548	906	734	2	0	0	T	DNA_replication_licensing_factor_MCM8_-_putative::mRNA
LINF_290006500	1	341	0	0	0	2	T	hypothetical_protein_-_conserved::mRNA
LINF_330022300	1407	1274	1428	0	1	1	T	protein_kinase_-_putative::mRNA
LINF_180012600	865	1510	967	1	0	1	T	Elongation_factor_Tu_-_mitochondrial_-_putative::mRNA
LINF_180014300	211	0	540	2	0	0	T	dolichyl-P-Man:GDP-ManGlcNAc2-PP-dolichyl_beta-1_-4-mannosyltransferase_-_putative::mRNA
LINF_260011700	517	0	682	0	1	1	T	Thioredoxin_-_putative::pseudogenic_transcript
LINF_050014800	1057	1254	2123	1	0	1	T	metallo-peptidase_-_Clan_M-_-_Family_M49::mRNA
LINF_110014200	1222	755	959	1	1	0	T	hypothetical_protein_-_conserved::mRNA
LINF_150006600	691	555	496	0	0	2	T	protein_phosphatase_2C_-_putative::mRNA
LINF_150018300	2524	2878	1474	2	0	0	T	glutamate_dehydrogenase::mRNA
LINF_200011600	514	738	353	0	1	1	T	hypothetical_protein_-_conserved::mRNA
LINF_280032600	739	185	1008	2	0	0	T	hypothetical_protein_-_conserved::mRNA
LINF_310007700	1446	1687	268	0	1	1	T	ATP-dependent_RNA_helicase_-_putative::mRNA
LINF_350007700	331	476	290	0	2	0	T	GTP-ase_activating_protein_-_putative::mRNA
LINF_350010000	1756	1071	1535	2	0	0	T	Protein_kinase_domain/Protein_tyrosine_kinase/EF-hand_domain_containing_protein_-_putative::mRNA
LINF_350038000	460	1087	492	0	1	1	T	Peroxin_19::mRNA
LINF_130006500	1051	196	196	0	2	0	T	protein_kinase_A_regulatory_subunit::mRNA
LINF_130021100	921	758	1499	1	0	1	T	ras-like_small_GTPases_-_putative::mRNA
LINF_170014200	1078	411	454	1	1	0	T	hypothetical_protein_-_conserved::mRNA
LINF_170021700	64	1	706	0	1	1	T	hypothetical_protein::mRNA
LINF_250021900	836	1	0	0	1	1	T	mitochondrial_RNA_binding_complex_1_subunit_-_putative::mRNA
LINF_280015500	175	754	176	1	0	1	T	Serine_incorporator_(Serinc)_-_putative::mRNA
LINF_290005600	84	174	0	1	0	1	T	QA-SNARE_protein_putative::mRNA
LINF_320042200	246	218	0	1	0	1	T	RNA-binding_-_protein_-_putative::mRNA
LINF_340025600	348	173	258	0	0	2	T	hypothetical_protein_-_conserved::mRNA
LINF_340040200	0	0	611	1	1	0	T	hypothetical_protein_-_conserved::mRNA
LINF_350040400	180	133	300	1	0	1	T	zinc_finger_protein_-_putative::mRNA
LINF_360073700	246	208	872	0	1	1	T	homocysteine_S-methyltransferase_-_putative::mRNA
LINF_270012900	1123	926	600	0	0	1	T	hypothetical_protein::mRNA
LINF_250010200	2063	1887	1483	1	0	0	T	RNA-binding_protein_-_putative_-_UPB1::mRNA
LINF_050008500	3180	2263	1875	1	0	0	T	trypanothione_reductase::mRNA
LINF_360022500	1614	1464	1661	1	0	0	T	universal_minicircle_sequence_binding_protein??::mRNA
LINF_360022800	1456	1668	1743	0	1	0	T	universal_minicircle_sequence_binding_protein_-_putative::mRNA
LINF_050005200	1084	1049	2134	1	0	0	T	ras-like_small_GTPases_-_putative::mRNA
LINF_300030600	190	174	0	1	0	0	T	heat_shock_70-related_protein_1_-_mitochondrial_precursor_-_putative::mRNA
LINF_mito0130	2009	1117	622	0	1	0	T	CO2::mRNA
LINF_280035000	507	724	1125	1	0	0	T	hsp70::mRNA
LINF_240028500	1365	1162	1177	0	1	0	T	hypothetical_protein_-_conserved::mRNA
LINF_350050100	1146	1079	1221	0	1	0	T	mitochondrial_phosphate_transporter_-_putative::mRNA
LINF_300037300	2013	1499	492	0	1	0	T	Tumour_suppressor_-_Mitostatin_-_putative::mRNA
LINF_300014300	1440	695	827	1	0	0	T	amastin-like_surface_protein-like_protein::mRNA
LINF_260012700	1030	956	1181	1	0	0	T	hypothetical_protein_-_conserved::mRNA
LINF_310028100	1324	935	494	1	0	0	T	hypothetical_protein_-_conserved::mRNA
LINF_290015200	1123	865	886	0	1	0	T	5-histidylcysteine_sulfoxide_synthase_-_putative::mRNA
LINF_140017400	1349	968	772	0	0	1	T	kinesin_K39_-_putative::mRNA
LINF_340043800	1056	985	756	0	1	0	T	hypothetical_protein_-_conserved::mRNA
LINF_360068300	978	1188	541	0	1	0	T	kinetoplast-associated_protein_-_putative::mRNA
LINF_260011600	856	958	580	0	1	0	T	protein_disulfide_isomerase_-_putative::mRNA
LINF_330022100	1514	455	2183	0	1	0	T	mitogen_activated_protein_kinase_-_putative::mRNA
LINF_170011100	686	497	1270	0	1	0	T	Phenazine_biosynthesis-like_protein_-_putative::mRNA
LINF_120014400	1536	1358	1399	1	0	0	T	hypothetical_protein_-_conserved::mRNA
LINF_230009000	958	462	1322	0	1	0	T	NADP-dependent_alcohol_dehydrogenase_-_putative::mRNA
LINF_280020800	936	418	1299	1	0	0	T	Protein_of_unknown_function_(DUF423)_-_putative::mRNA
LINF_070005800	733	514	1430	0	0	1	T	Golgi/lysosome_glycoprotein_1_-_putative::mRNA
LINF_330017800	711	1240	574	0	1	0	T	hypothetical_protein_-_conserved::mRNA
LINF_090018100	570	622	1118	1	0	0	T	translation_initiation_factor_EIF-2B_gamma_subunit_-_putative::mRNA
LINF_280029900	1162	874	501	0	0	1	T	eukaryotic_translation_initiation_factor_-_putative::mRNA
LINF_290030100	1925	502	498	0	0	1	T	metallo-peptidase_-_Clan_MA(E)_Family_M1::mRNA
LINF_360025200	763	569	795	0	0	1	T	Nucleolar_complex-associated_protein/CBF/Mak21_family_-_putative::mRNA
LINF_360063000	739	382	1005	0	1	0	T	kinetoplastid_kinetochore_protein_2_-_putative::mRNA
LINF_280013700	430	1150	952	0	1	0	T	RNA_binding_protein_rbp16_-_putative::mRNA
LINF_090012600	579	1821	304	0	0	1	T	prefoldin_subunit_2_-_putative::mRNA
LINF_140005300	830	909	647	1	0	0	T	j-binding_protein_-_putative::mRNA
LINF_330018600	876	853	523	0	1	0	T	hypothetical_protein_-_conserved::mRNA
LINF_360022300	471	633	1390	1	0	0	T	proteasome_subunit_alpha_type-1_-_putative::mRNA
LINF_270020760	759	1184	496	0	1	0	T	ethanolamine_kinase_-_putative::mRNA
LINF_260014900	724	1039	590	0	1	0	T	Glucosidase_II_beta_subunit-like_protein_-_putative::mRNA
LINF_340031300	496	691	1009	1	0	0	T	C2_domain_containing_protein_-_putative::mRNA
LINF_360036100	395	1447	358	0	0	1	T	hypothetical_protein_-_conserved::mRNA
LINF_220008000	837	690	614	0	1	0	T	hypothetical_protein_-_conserved::mRNA
LINF_180019900	768	760	711	0	1	0	T	EF-hand_domain/EF-hand_domain_pair_-_putative::mRNA
LINF_320007200	1578	201	1833	0	1	0	T	Histone_chaperone_Rttp106-like_-_putative::mRNA
LINF_270009800	857	1285	209	0	1	0	T	glycosomal_transporter_(GAT3)_-_putative::mRNA
LINF_070018400	396	857	1025	0	1	0	T	amino_acid_transporter_19_-_putative::mRNA
LINF_310009000	670	626	863	0	0	1	T	hypothetical_protein_-_conserved::mRNA
LINF_340031400	668	597	855	1	0	0	T	hypothetical_protein_-_conserved::mRNA
LINF_360053800	940	505	742	0	1	0	T	mitochondrial_intermediate_peptidase_-_putative::mRNA
LINF_240024700	1557	119	1451	0	1	0	T	hypothetical_protein_-_conserved::mRNA
LINF_230013100	1177	124	773	0	1	0	T	ubiquitin-activating_enzyme_E1_-_putative::mRNA
LINF_080007900	890	510	607	0	1	0	T	iron_superoxide_dismutase::mRNA
LINF_070018200	698	1008	280	0	0	1	T	peptide_methionine_sulfoxide_reductase-like::mRNA
LINF_170008800	514	414	692	0	0	1	T	cystathionine_beta-synthase::mRNA
LINF_130005000	511	854	286	1	0	0	T	hypothetical_protein_-_conserved::mRNA
LINF_290007100	405	640	614	0	1	0	T	protein_transport_protein_Sec24A_-_putative::mRNA
LINF_280017700	531	422	254	0	0	1	T	copine_i-like_protein::mRNA
LINF_260028300	967	390	457	0	0	1	T	hypothetical_protein_-_conserved::mRNA
LINF_130010100	1351	608	95	0	0	1	T	Protein_of_unknown_function_(DUF1014)_-_putative::mRNA
LINF_270019300	606	330	985	0	0	1	T	hypothetical_protein_-_conserved::mRNA
LINF_270005800	862	611	252	1	0	0	T	cytochrome_p450-like_protein::mRNA
LINF_330031700	128	895	1055	0	0	1	T	hypothetical_protein_-_conserved::mRNA
LINF_130011400	855	1042	292	0	0	1	T	palmitoyl_acyltransferase_6_-_putative::mRNA
LINF_330042600	760	506	458	0	1	0	T	h1_histone-like_protein::mRNA
LINF_270008700	355	360	1210	0	0	1	T	ATPase_-_putative::mRNA
LINF_360029200	377	472	819	0	1	0	T	Plasma-membrane_choline_transporter_-_putative::mRNA
LINF_110013800	355	1458	664	0	1	0	T	hypothetical_protein_-_conserved::mRNA
LINF_350045700	975	568	144	0	1	0	T	Bem46-like_serine_peptidase::mRNA
LINF_300038800	671	617	360	1	0	0	T	MORN_repeat-containing_protein_1::mRNA
LINF_170013200	363	631	665	0	1	0	T	GRAM_domain_containing_protein_-_putative::mRNA
LINF_260016000	873	155	1038	0	1	0	T	hypothetical_protein_-_conserved::mRNA
LINF_170012700	703	69	556	0	0	1	T	Acyl_CoA_binding_protein_-_putative::mRNA
LINF_240027800	842	708	328	1	0	0	T	Glycerophosphoryl_diester_phosphodiesterase_family_-_putative::mRNA
LINF_360028900	342	440	729	1	0	0	T	protein-tyrosine_phosphatase_1-like_protein::mRNA
LINF_340006200	325	626	668	1	0	0	T	adenylate_kinase_2::mRNA
LINF_270018900	820	151	691	1	0	0	T	WD_domain_-_G-beta_repeat_-_putative::mRNA
LINF_360064400	512	245	533	0	1	0	T	hypothetical_protein_-_conserved::mRNA
LINF_070005500	779	91	1130	1	0	0	T	alpha-adaptin-like_protein::mRNA
LINF_210005500	942	334	488	0	1	0	T	hypothetical_protein_-_conserved::mRNA
LINF_350009500	444	600	442	1	0	0	T	Arrestin_(or_S-antigen)_-_N-terminal_domain_containing_protein_-_putative::mRNA
LINF_270014300	161	934	544	1	0	0	T	glutaredoxin-like_protein::mRNA
LINF_300034000	194	217	442	0	1	0	T	hypothetical_protein_-_conserved::mRNA
LINF_340041300	583	803	560	1	0	0	T	DNA_topoisomerase_IB_-_large_subunit::mRNA
LINF_300036000	775	1070	629	0	0	1	T	eukaryotic_translation_initiation_factor_3_subunit_7-like_protein::mRNA
LINF_330035700	1008	235	564	1	0	0	T	LIM_domain_containing_protein_-_putative::mRNA
LINF_190020700	279	562	538	0	0	1	T	hypothetical_protein::mRNA
LINF_360076500	254	331	955	0	0	1	T	hypothetical_protein_-_conserved::mRNA
LINF_320024000	545	312	576	1	0	0	T	iron_superoxide_dismutase_-_putative::mRNA
LINF_250027800	772	187	482	1	0	0	T	hypothetical_protein_-_conserved::mRNA
LINF_350053700	588	676	74	0	0	1	T	BRCA1_C_Terminus_(BRCT)_domain_containing_protein_-_putative::mRNA
LINF_250020400	187	856	430	0	1	0	T	GTP-binding_protein_-_putative::mRNA
LINF_360025900	333	212	1121	0	1	0	T	Zinc_finger_-_C3HC4_type_(RING_finger)/Ring_finger_domain/zinc-RING_finger_domain/RING-type_zinc-finger/zinc_finger_of_C3HC4-type_-_RING_-_putative::mRNA
LINF_300014100	876	239	231	0	1	0	T	surface_protein_amastin_-_putative::mRNA
LINF_300042100	391	677	360	0	1	0	T	CYC2-like_protein_-_putative::mRNA
LINF_290012800	203	396	1059	1	0	0	T	hypothetical_protein_-_conserved::mRNA
LINF_110018100	284	708	489	1	0	0	T	SKP1-like_protein::mRNA
LINF_290022900	239	707	510	1	0	0	T	hypothetical_protein::pseudogenic_transcript
LINF_290030900	364	922	110	1	0	0	T	mitogen-activated_protein_kinase_kinase_-_putative::mRNA
LINF_350045900	400	333	444	1	0	0	T	chaperone_protein_DNAj_-_putative::mRNA
LINF_300013100	756	234	567	0	1	0	T	hypothetical_protein_-_conserved::mRNA
LINF_260011900	213	795	514	1	0	0	T	Qc-SNARE_protein_-_putative::mRNA
LINF_160005800	957	732	1396	1	0	0	T	Galactose_oxidase_-_central_domain/Kelch_motif/Domain_of_unknown_function_(DUF4110)_-_putative::mRNA
LINF_320011000	627	836	297	0	1	0	T	ATP-dependent_DEAD/H_RNA_helicase_-_putative::mRNA
LINF_100013300	131	410	579	0	0	1	T	hypothetical_protein_-_conserved::mRNA
LINF_180016300	322	559	196	1	0	0	T	cAMP_phosphodiesterase_A_-_putative::mRNA
LINF_290011900	784	204	536	1	0	0	T	NADH-ubiquinone_oxidoreductase_complex_I_subunit_-_putative::mRNA
LINF_360026300	644	282	467	0	0	1	T	phosphomannomutase_-_putative::mRNA
LINF_200016730	436	178	766	0	0	1	T	unspecified_product::mRNA
LINF_350021000	684	520	198	0	0	1	T	hypothetical_protein_-_conserved::mRNA
LINF_090008300	714	290	630	0	0	1	T	integral_membrane_transport_protein_-_putative::mRNA
LINF_090020300	542	500	450	0	1	0	T	hypothetical_protein_-_conserved::mRNA
LINF_140009200	1221	139	221	1	0	0	T	hypothetical_protein_-_conserved::mRNA
LINF_350027300	327	651	0	1	0	0	T	kinetoplastid_membrane_protein-11::mRNA
LINF_360055300	247	795	645	0	1	0	T	PHD-like_zinc-binding_domain_containing_protein_-_putative::mRNA
LINF_300035000	209	338	194	0	1	0	T	glyceraldehyde_3-phosphate_dehydrogenase_-_glycosomal::mRNA
LINF_240018000	332	342	389	0	1	0	T	amastin-like_surface_protein-like_protein::mRNA
LINF_090019900	227	579	712	0	1	0	T	hypothetical_protein_-_conserved::mRNA
LINF_290029800	177	540	236	0	0	1	T	leucine-rich_repeat-containing_protein::mRNA
LINF_100018900	676	711	103	0	1	0	T	Ras-related_protein_RabX1_-_putative::mRNA
LINF_290005500	665	123	321	0	0	1	T	tryptophanyl-tRNA_synthetase_-_putative::mRNA
LINF_260024100	1001	83	690	1	0	0	T	Domain_of_unknown_function_(DUF4460)_-_putative::mRNA
LINF_120007500	844	109	769	0	0	1	T	hypothetical_protein_-_conserved::mRNA
LINF_360043200	302	543	491	0	1	0	T	NIPSNAP_-_putative::mRNA
LINF_310015900	897	248	1182	1	0	0	T	hypothetical_protein_-_conserved::mRNA
LINF_280024700	742	603	686	0	1	0	T	methylthioribulose-1-phosphate_dehydratase_-_putative::mRNA
LINF_160015700	235	830	320	0	0	1	T	Protein_of_unknown_function_(DUF3184)_-_putative::mRNA
LINF_160006100	340	0	1034	1	0	0	T	MORN_repeat_-_putative::mRNA
LINF_060018900	347	154	936	1	0	0	T	coproporphyrinogen_III_oxidase::mRNA
LINF_340006400	534	217	488	0	1	0	T	malate_dehydrogenase::mRNA
LINF_230016400	139	745	243	0	0	1	T	hypothetical_protein_-_conserved::mRNA
LINF_350040200	634	646	66	1	0	0	T	hypothetical_protein_-_conserved::mRNA
LINF_340026200	467	280	226	0	0	1	T	cardiolipin_synthetase_-_putative::mRNA
LINF_190018300	661	283	213	1	0	0	T	SPFH_domain_/_Band_7_family_-_putative::mRNA
LINF_360032400	525	391	147	0	1	0	T	chromatin_assembly_factor_1_subunit_b-like_protein::mRNA
LINF_300019200	210	400	381	0	1	0	T	Rio2_-_N-terminal/RIO1_family/Phosphotransferase_enzyme_family_-_putative::mRNA
LINF_350012200	643	148	472	1	0	0	T	AMP-activated_protein_kinase_-_gamma_regulatory_subunit::mRNA
LINF_260020300	120	248	506	1	0	0	T	RNA_recognition_motif_(a.k.a._RRM_-_RBD_-_or_RNP_domain)/RNA_recognition_motif._(a.k.a._RRM_-_RBD_-_or_RNP_domain)_-_putative::mRNA
LINF_330016400	487	400	327	0	1	0	T	hypothetical_protein_-_conserved::mRNA
LINF_170007300	226	2	307	0	0	1	T	receptor-type_adenylate_cyclase_-_putative::mRNA
LINF_110009700	247	283	291	1	0	0	T	hypothetical_protein::mRNA
LINF_310008500	255	208	101	1	0	0	T	amino_acid_transporter_-_putative::mRNA
LINF_280010200	314	203	543	1	0	0	T	protein_kinase_-_putative::mRNA
LINF_160019000	446	152	2	0	0	1	T	cytochrome_c_-_putative::mRNA
LINF_190006700	495	417	319	0	0	1	T	Multiprotein-bridging_factor_1_-_putative::mRNA
LINF_230010700	490	274	471	0	0	1	T	acetyl-CoA_synthetase_-_putative::mRNA
LINF_310013500	659	468	157	1	0	0	T	c2_domain_protein_-_putative::mRNA
LINF_330013200	431	340	425	0	0	1	T	hypothetical_protein_-_conserved::mRNA
LINF_080016200	543	347	255	1	0	0	T	phosphoribosylpyrophosphate_synthetase::mRNA
LINF_310010000	1021	58	437	0	0	1	T	hypothetical_protein_-_conserved::mRNA
LINF_260031300	427	585	194	0	1	0	T	hypothetical_protein_-_conserved::mRNA
LINF_250028200	579	70	474	0	0	1	T	Translation_initiation_factor_eIF3_subunit_-_putative::mRNA
LINF_210026900	594	264	320	1	0	0	T	cytochrome_c_oxidase_subunit_VI_-_putative::mRNA
LINF_310012500	118	497	281	0	1	0	T	C2_domain_containing_protein_-_putative::mRNA
LINF_360042800	385	130	789	0	0	1	T	vacuolar_protein_sorting-associated_protein-like_protein::mRNA
LINF_310007600	387	511	289	1	0	0	T	Cupin_superfamily_protein/Cupin-like_domain_containing_protein_-_putative::mRNA
LINF_140012300	340	819	111	0	0	1	T	fatty_acid_elongase_-_putative::mRNA
LINF_230023000	117	153	881	0	0	1	T	mitochondrial_carrier_protein-like_protein::mRNA
LINF_230011300	390	370	130	1	0	0	T	hypothetical_protein_-_conserved::mRNA
LINF_320011600	226	142	856	0	1	0	T	AMMECR1_-_putative::mRNA
LINF_070014900	496	406	674	1	0	0	T	splicing_factor_ptsr1-like_protein::mRNA
LINF_260009500	314	316	381	1	0	0	T	hypothetical_protein::mRNA
LINF_330037600	317	392	257	0	0	1	T	cysteine_peptidase_-_Clan_CA_-_family_C51_-_putative::mRNA
LINF_130005500	181	558	201	0	1	0	T	hypothetical_protein_-_conserved::mRNA
LINF_270033890	245	186	405	1	0	0	T	hypothetical_protein_-_conserved::mRNA
LINF_340012700	479	188	496	0	1	0	T	Predicted_membrane_protein_-_putative::mRNA
LINF_320040400	298	285	665	0	1	0	T	hypothetical_protein_-_conserved::mRNA
LINF_320018600	716	183	857	0	1	0	T	Protein_kinase_domain/Protein_tyrosine_kinase_-_putative::mRNA
LINF_310009800	472	642	1043	0	0	1	T	Amastin_surface_glycoprotein_-_putative::mRNA
LINF_320019000	449	431	524	0	1	0	T	PPPDE_putative_peptidase_domain_containing_protein_-_putative::mRNA
LINF_070013300	67	822	359	1	0	0	T	hypothetical_protein::mRNA
LINF_140007100	282	364	305	1	0	0	T	PX_domain_containing_protein_-_putative::mRNA
LINF_300021500	259	0	735	1	0	0	T	Protein_of_unknown_function_(DUF1077)_-_putative::mRNA
LINF_140008000	144	208	567	1	0	0	T	hypothetical_protein_-_conserved::mRNA
LINF_290029500	272	499	824	0	1	0	T	Domain_of_unknown_function_(DUF4379)_-_putative::mRNA
LINF_060008900	26	568	760	0	0	1	T	hypothetical_protein_-_conserved::mRNA
LINF_310025300	206	317	138	1	0	0	T	amino_acid_permease::mRNA
LINF_340019600	576	459	105	0	0	1	T	PTP1-interacting_protein_-_39_kDa_-_putative::mRNA
LINF_230009100	337	518	212	0	1	0	T	cytochrome_c_oxidase_subunit_10_-_putative::mRNA
LINF_260008400	95	768	294	0	1	0	T	Inosine-uridine_preferring_nucleoside_hydrolase_-_putative::mRNA
LINF_050017400	571	190	150	1	0	0	T	protein_phosphatase_type_1_regulator-like_protein::mRNA
LINF_120017400	368	377	66	0	0	1	T	FAM91_N-terminus/FAM91_C-terminus_-_putative::mRNA
LINF_290027700	461	61	550	1	0	0	T	NOL1/NOP2/sun_family_-_putative::mRNA
LINF_350039800	208	320	534	0	0	1	T	Replication_factor_A_protein_3_-_putative::mRNA
LINF_260031100	257	841	0	0	0	1	T	serine/threonine_protein_phosphatase_-_putative::mRNA
LINF_070016600	437	96	563	0	1	0	T	peptidyl-prolyl_cis-trans_isomerase/rotamase_-_putative::mRNA
LINF_080005800	297	233	390	0	0	1	T	adaptor_complex_protein_(AP)_3_delta_subunit_1_-_putative::mRNA
LINF_260009400	259	388	341	0	1	0	T	hypothetical_protein_-_conserved::mRNA
LINF_280031700	438	193	74	0	1	0	T	hypothetical_protein_-_conserved::mRNA
LINF_090020700	739	47	335	1	0	0	T	paraflagellar_rod_component_-_putative::mRNA
LINF_150005000	296	550	1	1	0	0	T	histone_H4::mRNA
LINF_300023600	142	650	267	0	0	1	T	hypothetical_protein_-_conserved::mRNA
LINF_230005100	680	107	318	0	1	0	T	hypothetical_protein_-_conserved::mRNA
LINF_070010700	191	433	631	0	0	1	T	QA-SNARE_protein_putative::mRNA
LINF_220007500	403	214	405	0	0	1	T	Translocon-associated_protein_(TRAP)_-_alpha_subunit_-_putative::mRNA
LINF_250011100	168	536	321	1	0	0	T	hypothetical_protein_-_conserved::mRNA
LINF_340029200	380	345	270	0	0	1	T	hypothetical_protein_-_conserved::mRNA
LINF_240006800	913	268	439	0	0	1	T	transcription_elongation_factor_-_putative::mRNA
LINF_020008400	286	105	286	0	0	1	T	EamA-like_transporter_family/Triose-phosphate_Transporter_family/UAA_transporter_family_-_putative::mRNA
LINF_210012500	42	533	660	0	0	1	T	hypothetical_protein_-_conserved::mRNA
LINF_280012600	85	484	504	0	1	0	T	hypothetical_protein_-_conserved::mRNA
LINF_360066100	392	108	531	0	1	0	T	hypothetical_protein_-_conserved::mRNA
LINF_100012200	401	125	386	1	0	0	T	hypothetical_protein_-_conserved::mRNA
LINF_310036900	407	399	177	1	0	0	T	Maf1_regulator_-_putative::mRNA
LINF_320039300	132	152	761	0	0	1	T	mitochondrial_RNA_binding_protein_-_putative::mRNA
LINF_230016800	228	182	615	0	1	0	T	alcohol_dehydrogenase_-_zinc-containing-like_protein::mRNA
LINF_360024500	716	112	283	0	0	1	T	MORN_repeat_-_putative::mRNA
LINF_110006300	302	262	551	1	0	0	T	cell_cycle_sequence_binding_phosphoprotein_(RBP45)_-_putative::mRNA
LINF_290026300	638	229	157	1	0	0	T	hypothetical_protein_-_conserved::mRNA
LINF_240028600	488	105	443	0	0	1	T	Cobalamin_adenosyltransferase_-_putative::mRNA
LINF_190020900	421	105	512	0	1	0	T	mitogen_activated_protein_kinase_4_-_putative::mRNA
LINF_070011900	671	420	264	0	0	1	T	vacuolar-type_Ca2+-ATPase_-_putative::mRNA
LINF_220021700	221	130	701	0	0	1	T	hypothetical_protein_-_conserved::mRNA
LINF_110005700	398	348	195	1	0	0	T	RNA_recognition_motif._(a.k.a._RRM_-_RBD_-_or_RNP_domain)_-_putative::mRNA
LINF_280024500	455	440	139	0	0	1	T	replication_factor_A_-_51kDa_subunit_-_putative::mRNA
LINF_260032700	1	385	572	0	1	0	T	hypothetical_protein_-_conserved::mRNA
LINF_360046600	433	0	484	1	0	0	T	transcription_factor_btf3_-_putative::mRNA
LINF_040008400	368	196	367	0	1	0	T	mitochondrial_exoribonuclease_DSS-1_-_putative::mRNA
LINF_250013100	777	5	542	0	0	1	T	eukaryotic_initiation_factor_5a_-_putative::mRNA
LINF_180016200	235	229	254	0	1	0	T	protein_kinase_A_catalytic_subunit::mRNA
LINF_360024100	198	213	425	1	0	0	T	hypothetical_protein_-_conserved::mRNA
LINF_330036600	365	275	247	0	1	0	T	MRB1-associated_protein::mRNA
LINF_070005200	304	148	434	0	1	0	T	histone-lysine_N-methyltransferase_-_putative::mRNA
LINF_340005900	214	359	347	0	0	1	T	hypothetical_protein_-_conserved::mRNA
LINF_180013000	117	345	515	1	0	0	T	DNA-directed_RNA_polymerase_II/III_subunit_-_putative::mRNA
LINF_350022300	761	620	1851	0	0	1	T	ubiquitin_hydrolase_-_putative::mRNA
LINF_340037300	189	802	494	1	0	0	T	mitochondrial_carrier_protein-like_protein::mRNA
LINF_360066900	132	533	174	0	0	1	T	Cullin_binding_-_putative::mRNA
LINF_290029100	64	257	614	0	0	1	T	C-8_sterol_isomerase-like_protein::mRNA
LINF_330021100	228	446	0	1	0	0	T	hypothetical_protein_-_conserved::mRNA
LINF_320011100	657	143	418	0	0	1	T	hypothetical_protein_-_conserved::mRNA
LINF_260026200	250	111	561	1	0	0	T	hypothetical_protein_-_conserved::mRNA
LINF_120010300	72	163	756	0	0	1	T	hypothetical_protein::mRNA
LINF_280015400	526	89	107	0	0	1	T	P27_protein_-_putative::mRNA
LINF_220013700	370	78	369	1	0	0	T	NADH-cytochrome_b5_reductase_-_putative::mRNA
LINF_230015400	415	0	511	1	0	0	T	mitochondrial_RNA_binding_protein_-_putative::mRNA
LINF_210008000	161	289	98	0	1	0	T	Pentatricopeptide_repeat_domain_containing_protein_-_putative::mRNA
LINF_360046100	109	225	384	1	0	0	T	Protein_of_unknown_function_(DUF498/DUF598)_-_putative::mRNA
LINF_230008000	261	17	283	0	0	1	T	pteridine_reductase_1::mRNA
LINF_120010700	614	0	154	1	0	0	T	hypothetical_protein_-_conserved::mRNA
LINF_360077100	83	265	256	1	0	0	T	similarity_to_endo-1-like_protein::mRNA
LINF_360069000	304	0	592	1	0	0	T	Haloacid_dehalogenase-like_hydrolase_-_putative::mRNA
LINF_200021200	455	505	196	0	1	0	T	ribosome_biogenesis_protein_-_putative::mRNA
LINF_240015400	333	0	455	0	0	1	T	F-box_domain/F-box-like/Kelch_motif/Galactose_oxidase_-_central_domain_containing_protein_-_putative::mRNA
LINF_170014900	218	132	423	1	0	0	T	ysine_decarboxylase-like_protein::mRNA
LINF_340029600	209	119	356	0	0	1	T	dolichyl-P-Man:GDP-Man1GlcNAc2-PP-dolichyl_alpha-1_-3-mannosyltransferase_-_putative::mRNA
LINF_330037000	331	584	91	1	0	0	T	ubiquitin-conjugating_enzyme_-_putative::mRNA
LINF_350050400	135	112	491	0	1	0	T	sm-f_snRNP_core_complex_protein_-_putative::mRNA
LINF_260020900	148	91	626	0	0	1	T	WD_domain_-_G-beta_repeat_-_putative::mRNA
LINF_310030200	113	520	163	1	0	0	T	hypothetical_protein_-_conserved::mRNA
LINF_170015600	96	110	672	1	0	0	T	hypothetical_protein_-_conserved::mRNA
LINF_350012600	330	388	0	0	1	0	T	actin-like_protein_-_putative::mRNA
LINF_180013300	224	0	283	1	0	0	T	ethanolamine_phosphotransferase_-_putative::mRNA
LINF_260025500	240	245	255	1	0	0	T	hypothetical_protein_-_conserved::mRNA
LINF_320022100	453	2	136	1	0	0	T	chromosomal_passenger_protein_-_putative::mRNA
LINF_360078600	253	227	302	0	1	0	T	hypothetical_protein_-_conserved::mRNA
LINF_060008500	474	513	593	0	1	0	T	hypothetical_protein_-_conserved::mRNA
LINF_190006100	116	147	540	0	1	0	T	Der1-like_family_-_putative::mRNA
LINF_340052200	229	179	0	0	0	1	T	1_-2-Dihydroxy-3-keto-5-methylthiopentene_dioxygenase_-_putative::mRNA
LINF_320022900	467	0	944	0	0	1	T	DNA_polymerase_alpha/epsilon_subunit_B_-_putative::mRNA
LINF_270009200	108	325	186	1	0	0	T	heat_shock_protein_DNAJ_-_putative::mRNA
LINF_100015400	139	0	922	0	1	0	T	histone_H3_-_putative::mRNA
LINF_310013600	270	458	444	0	1	0	T	c2_domain_protein_-_putative::mRNA
LINF_300021700	613	0	1009	0	0	1	T	CRAL/TRIO_-_N-terminal_domain/CRAL/TRIO_domain_containing_protein_-_putative::mRNA
LINF_350018000	240	0	321	0	0	1	T	histone_H4::mRNA
LINF_360016700	239	153	400	0	1	0	T	hypothetical_protein_-_conserved::mRNA
LINF_310029400	599	266	484	0	0	1	T	hypothetical_protein_-_conserved::mRNA
LINF_160021800	149	262	299	1	0	0	T	hypothetical_protein_-_conserved::mRNA
LINF_240022600	0	143	391	0	1	0	T	SpoU_rRNA_Methylase_family_-_putative::rRNA
LINF_020006400	249	718	0	0	1	0	T	Ankyrin_repeats_(many_copies)/Ankyrin_repeats_(3_copies)/Zinc_finger_-_C3HC4_type_(RING_finger)_containing_protein_-_putativ::mRNA
LINF_280006600	699	344	2	1	0	0	T	phopshatase_-_putative::mRNA
LINF_300042000	112	197	306	0	1	0	T	hypothetical_protein_-_conserved::mRNA
LINF_350055600	57	0	624	0	0	1	T	mitogen-activated_protein_kinase_-_putative::mRNA
LINF_100018400	857	649	0	1	0	0	T	PAB1-binding_protein_-_putative::mRNA
LINF_350005800	399	0	226	0	1	0	T	prohibitin_-_putative::mRNA
LINF_250017400	489	168	91	1	0	0	T	cytochrome_c_oxidase_VII_-_putativeGeneDB:LmjF.25.1130::mRNA
LINF_360042100	59	146	574	1	0	0	T	hypothetical_protein::mRNA
LINF_280008000	205	349	83	1	0	0	T	hypothetical_protein_-_conserved::mRNA
LINF_330014200	296	33	281	0	1	0	T	WD_domain_-_G-beta_repeat_-_putative::mRNA
LINF_190013730	79	207	251	0	0	1	T	hypothetical_protein::mRNA
LINF_350039900	236	233	414	0	0	1	T	DNA-repair_protein_-_putative::mRNA
LINF_330006200	299	155	223	0	0	1	T	hypothetical_protein::mRNA
LINF_240012200	59	407	190	1	0	0	T	mitochondrial_translocase_subunit_-_putative::mRNA
LINF_360071500	63	184	30	1	0	0	T	hypothetical_protein_-_conserved::mRNA
LINF_030005300	242	374	74	1	0	0	T	2-aminoethylphosphonate:pyruvateaminotransferase-like_protein::mRNA
LINF_280026200	307	515	1	1	0	0	T	ribose_5-phosphate_isomerase_-_putative::mRNA
LINF_320015500	444	477	2	1	0	0	T	Vps23_core_domain_containing_protein_-_putative::mRNA
LINF_360044000	322	183	90	0	0	1	T	Domain_of_unknown_function_(DUF3846)/TPR_repeat_-_putative::mRNA
LINF_180012200	128	34	319	0	0	1	T	citrate_synthase_-_putative::mRNA
LINF_340051700	157	479	264	0	1	0	T	cell_differentiation_protein-like_protein::mRNA
LINF_360057100	356	611	380	0	0	1	T	hypothetical_protein_-_conserved::mRNA
LINF_320005500	460	0	882	1	0	0	T	protein_transport_protein_SEC13_-_putative::mRNA
LINF_270027600	305	16	360	1	0	0	T	ribonucleoside-diphosphate_reductase_small_chain_-_putative::mRNA
LINF_190021400	102	1	643	1	0	0	T	Triose-phosphate_Transporter_family_-_putative::mRNA
LINF_350051000	232	377	0	0	0	1	T	Protein_of_unknown_function_(DUF962)_-_putative::mRNA
LINF_320035900	655	1	13	1	0	0	T	Protein_of_unknown_function_(DUF778)_-_putative::mRNA
LINF_200019700	536	56	286	1	0	0	T	hypothetical_protein_-_conserved::mRNA
LINF_120017300	312	168	149	0	0	1	T	Ribonuclease_H2_non-catalytic_subunit_(Ylr154p-like)_-_putative::mRNA
LINF_340025000	354	0	222	0	0	1	T	pyroglutamyl-peptidase_I_(C15_family)::mRNA
LINF_190012600	130	82	283	0	1	0	T	SNARE_protein_-_putative::mRNA
LINF_360010700	304	16	195	1	0	0	T	U2_small_nuclear_ribonucleoprotein_16.5K_-_putativeGeneDB:LmjF.36.0535::mRNA
LINF_360014300	0	0	301	0	1	0	T	mitogen-activated_protein_kinase_kinase_-_putative::mRNA
LINF_010005600	308	0	212	0	1	0	T	BSD_domain_containing_protein_-_putative::mRNA
LINF_250010400	55	274	312	1	0	0	T	RNA-binding_protein_-_putative::mRNA
LINF_300034100	262	220	753	0	1	0	T	hypothetical_protein_-_conserved::mRNA
LINF_330012800	252	159	202	1	0	0	T	hypothetical_protein_-_conserved::mRNA
LINF_250016900	164	499	299	0	1	0	T	hypothetical_protein_-_conserved::mRNA
LINF_300015400	202	0	0	0	0	1	T	autophagy_protein_5_(ATG5)GeneDB:LmjF.30.0980::mRNA
LINF_040007000	249	6	206	0	0	1	T	surface_antigen-like_protein::mRNA
LINF_120012100	109	259	179	1	0	0	T	hypothetical_protein_-_conserved::mRNA
LINF_230023350	82	174	307	1	0	0	T	aminoacyclase_-_putative::pseudogenic_transcript
LINF_360059400	161	161	0	1	0	0	T	tubulin_delta_chain::mRNA
LINF_320005000	189	171	235	0	1	0	T	hypothetical_protein_-_conserved::mRNA
LINF_300017300	0	319	1	1	0	0	T	DHHC_palmitoyltransferase_-_putative::mRNA
LINF_310031500	190	0	285	1	0	0	T	3_-2-trans-enoyl-CoA_isomerase_-_mitochondrial_precursor_-_putative::mRNA
LINF_320044700	805	218	0	1	0	0	T	Methyltransferase_TYW3_-_putative::mRNA
LINF_290026000	363	308	0	0	0	1	T	hypothetical_protein_-_conserved::mRNA
LINF_240011800	1463	963	533	0	0	1	T	myo-inositol/proton_symporter_(MIT)::mRNA
LINF_250023000	1	246	332	0	0	1	T	hypothetical_protein::mRNA
LINF_230007700	129	222	212	1	0	0	T	terbinafine_resistance_locus_protein_(yip1)::mRNA
LINF_340014300	129	89	261	0	1	0	T	serine/threonine-protein_phosphatase_PP1_-_putative::mRNA
LINF_270020000	383	99	0	0	0	1	T	hypothetical_protein_-_conserved::mRNA
LINF_290014500	179	155	232	1	0	0	T	Phytanoyl-CoA_dioxygenase_(PhyH)_-_putative::mRNA
LINF_140005200	224	142	196	0	0	1	T	hypothetical_protein_-_conserved::mRNA
LINF_140014600	183	103	342	0	0	1	T	hypothetical_protein::mRNA
LINF_100007500	63	129	401	1	0	0	T	hypothetical_protein_-_conserved::mRNA
LINF_280023800	62	289	0	0	1	0	T	hypothetical_protein_-_conserved::mRNA
LINF_040014300	255	275	0	0	1	0	T	Cytochrome_c_oxidase_biogenesis_protein_Cmc1_like_-_putative::mRNA
LINF_330018800	314	446	546	0	0	1	T	hypothetical_protein_-_conserved::mRNA
LINF_320024700	421	1218	1532	1	0	0	T	3'-5'_exonuclease_-_putative::mRNA
LINF_170010500	578	262	3	0	1	0	T	Probable_N6-adenine_methyltransferase_-_putative::mRNA
LINF_030006700	127	231	178	0	0	1	T	U2_splicing_auxiliary_factor_-_putative::mRNA
LINF_350022000	78	209	242	0	1	0	T	RNA_re-capping_enzyme_-_cytoplasmic_-_putative::mRNA
LINF_310037800	82	273	181	0	1	0	T	hypothetical_protein_-_conserved::mRNA
LINF_080008800	146	129	0	0	0	1	T	hypothetical_protein_-_conserved::mRNA
LINF_070013700	497	303	0	1	0	0	T	hypothetical_protein_-_conserved::mRNA
LINF_040008700	405	1	360	1	0	0	T	hypothetical_protein_-_conserved::mRNA
LINF_350013100	226	0	211	1	0	0	T	nuclear_transmembrane_protein_-_putative::mRNA
LINF_300027100	0	92	1035	0	0	1	T	E3_ubiquitin-protein_ligase_-_putative::mRNA
LINF_130017800	97	141	459	0	1	0	T	hypothetical_protein::mRNA
LINF_200007900	323	623	0	1	0	0	T	developmentally_regulated_phosphoprotein-like_protein::mRNA
LINF_250023100	106	0	261	0	1	0	T	Elongation_factor_P_(EF-P)_KOW-like_domain_containing_protein_-_putative::mRNA
LINF_300037900	212	34	327	0	0	1	T	hypothetical_protein_-_conserved::mRNA
LINF_280029300	274	170	352	1	0	0	T	glycosomal_membrane_protein-like_protein::mRNA
LINF_140005600	114	162	0	0	0	1	T	DHHC_palmitoyltransferase_-_putative::mRNA
LINF_320025800	161	151	204	1	0	0	T	hypothetical_protein_-_conserved::mRNA
LINF_160021100	229	0	197	1	0	0	T	hypothetical_protein_-_conserved::mRNA
LINF_310025200	592	187	1	1	0	0	T	Sphingosine_N-acyltransferase_-_putative::mRNA
LINF_260005600	566	363	0	0	1	0	T	hypothetical_protein_-_conserved::mRNA
LINF_260005100	230	459	0	0	1	0	T	brix_domain_containing-like_protein::mRNA
LINF_200018100	674	279	2152	0	0	1	T	Nucleosome_assembly_protein_(NAP)_-_putative::mRNA
LINF_360054700	92	243	161	0	0	1	T	elongation_factor-2_kinase-like_protein::mRNA
LINF_350053050	0	311	593	1	0	0	T	hypothetical_protein::mRNA
LINF_070008500	193	1032	482	1	0	0	T	Protein_of_unknown_function_(DUF3735)/Abscisic_acid_G-protein_coupled_receptor_-_putative::mRNA
LINF_360007200	75	582	1	1	0	0	T	mitochondrial_inner_membrane_signal_peptidase_-_putative::mRNA
LINF_340039800	601	658	281	1	0	0	T	Zn-finger_in_ubiquitin-hydrolases_and_other_protein_-_putative::mRNA
LINF_150020600	512	120	0	1	0	0	T	hypothetical_protein_-_conserved::mRNA
LINF_350042300	453	391	0	0	1	0	T	Peroxisomal_biogenesis_factor_11_(PEX11)_-_putative::mRNA
LINF_090015300	405	343	0	1	0	0	T	ef-hand_protein_5_-_putative::mRNA
LINF_360050300	143	586	0	0	1	0	T	hypothetical_protein_-_conserved::mRNA
LINF_360030300	353	191	92	0	0	1	T	glucokinase::mRNA
LINF_140013100	2	397	174	1	0	0	T	fatty_acid_elongase_-_putative::mRNA
LINF_300032400	408	255	302	0	1	0	T	GRAM_domain_containing_protein_-_putative::mRNA
LINF_170012600	273	191	2	0	1	0	T	hypothetical_protein_-_conserved::mRNA
LINF_210005800	211	0	578	0	0	1	T	hypothetical_protein_-_conserved::mRNA
LINF_340006800	276	324	0	0	0	1	T	hypothetical_protein_-_conserved::mRNA
LINF_280032000	226	66	73	0	1	0	T	hypothetical_protein_-_conserved::mRNA
LINF_130010000	88	334	262	1	0	0	T	hypothetical_protein_-_conserved::mRNA
LINF_070013200	420	351	0	0	0	1	T	Protein_phosphatase_inhibitor_-_putative::mRNA
LINF_230020500	567	0	247	1	0	0	T	coronin_-_putative::mRNA
LINF_270005600	35	175	382	0	1	0	T	hypothetical_protein_-_conserved::mRNA
LINF_310012300	1328	1078	923	0	0	1	T	hypothetical_protein_-_conserved::mRNA
LINF_240016800	762	744	381	0	1	0	T	DNA-directed_RNA_polymerase_-_mitochondrial::mRNA
LINF_340032200	294	184	105	0	0	1	T	ATP-dependent_RNA_and_DNA_helicase_-_mitochondrial_-_putative::mRNA
LINF_350033200	249	435	0	1	0	0	T	hypothetical_protein_-_conserved::mRNA
LINF_030007500	1297	1565	1533	0	1	0	T	Apolipoprotein_A1/A4/E_domain_containing_protein_-_putative::mRNA
LINF_220008900	558	195	0	0	0	1	T	DNA_primase_small_subunit_-_putative::mRNA
LINF_090005400	131	183	112	0	1	0	T	Peroxisomal_biogenesis_factor_11_(PEX11)-_putative::mRNA
LINF_110011500	128	85	123	0	0	1	T	cytochrome_b5_-_putative::mRNA
LINF_080014000	146	0	586	1	0	0	T	hypothetical_protein_-_conserved::mRNA
LINF_110012100	533	621	140	1	0	0	T	hypothetical_protein_-_conserved::mRNA
LINF_250019600	479	314	261	0	1	0	T	protein_transport_protein_Sec24C_-_putative::mRNA
LINF_320027000	0	276	430	0	1	0	T	eRF1_methyltransferase_catalytic_subunit_-_putative::mRNA
LINF_360013100	1070	341	734	1	0	0	T	hypothetical_protein_-_conserved::mRNA
LINF_170015500	272	417	0	0	1	0	T	hypothetical_protein_-_conserved::mRNA
LINF_340014000	107	164	89	0	0	1	T	elongation_factor_1-beta::mRNA
LINF_270011300	209	1	317	0	0	1	T	hypothetical_protein_-_conserved::mRNA
LINF_120005000	386	0	311	0	1	0	T	translation_initiation_factor_EIF-2b_alpha_subunit_-_putative::mRNA
LINF_250005300	302	367	315	1	0	0	T	hypothetical_protein_-_conserved::mRNA
LINF_360017700	431	256	0	1	0	0	T	hypothetical_protein_-_conserved::mRNA
LINF_260029800	60	635	0	1	0	0	T	Lys-63-specific_deubiquitinase_BRCC36_-_putative::mRNA
LINF_080010800	0	540	0	1	0	0	T	hypothetical_protein_-_conserved::mRNA
LINF_280034000	417	160	0	1	0	0	T	protein_phosphatase_4_catalytic_subunit_-_putative::mRNA
LINF_110019700	435	0	181	0	0	1	T	SH3_domain/Variant_SH3_domain_containing_protein_-_putative::mRNA
LINF_250027000	2599	1924	3043	1	0	0	T	2_-4-dihydroxyhept-2-ene-1_-7-dioic_acid_aldolase_-_putative::mRNA
LINF_200007000	84	200	0	1	0	0	T	hypothetical_protein_-_conserved::mRNA
LINF_210009700	519	143	0	1	0	0	T	hypothetical_protein_-_conserved::mRNA
LINF_300006000	101	0	187	0	0	1	T	hypothetical_protein::mRNA
LINF_310007300	196	647	0	0	1	0	T	hypothetical_protein_-_conserved::mRNA
LINF_350044300	424	0	166	0	1	0	T	calmodulin-like_protein::mRNA
LINF_330019200	425	227	0	0	1	0	T	hypothetical_protein_-_conserved::mRNA
LINF_150013600	162	0	490	1	0	0	T	hypothetical_protein_-_conserved::mRNA
LINF_340052100	0	195	455	0	1	0	T	hypothetical_protein_-_conserved::mRNA
LINF_150005100	873	617	645	0	0	1	T	hypothetical_protein_-_conserved::mRNA
LINF_140008600	191	0	599	0	0	1	T	hypothetical_protein_-_conserved::mRNA
LINF_360011400	319	326	0	0	1	0	T	sec14%2C_cytosolic_factor::mRNA
LINF_240014700	102	97	173	1	0	0	T	Rab-GTPase-TBC_domain_containing_protein_-_putative::mRNA
LINF_100010000	257	359	0	0	1	0	T	4F5_protein_family/Zinc-binding_-_putative::mRNA
LINF_250029500	301	0	352	1	0	0	T	hypothetical_protein_-_conserved::mRNA
LINF_240006400	217	2	252	0	1	0	T	Phosducin_-_putative::mRNA
LINF_240017200	103	0	108	0	1	0	T	hypothetical_protein_-_conserved::mRNA
LINF_300027900	408	0	294	0	0	1	T	zinc-finger_protein_-_conserved::mRNA
LINF_240005800	155	152	176	0	1	0	T	Calmodulin-binding_-_putative::mRNA
LINF_360070400	0	364	0	0	1	0	T	hypothetical_protein_-_conserved::mRNA
LINF_030008900	666	118	301	1	0	0	T	PTP1-interacting_protein_-_39_kDa_-_putative::mRNA
LINF_190007500	31	279	298	1	0	0	T	hypothetical_protein_-_conserved::mRNA
LINF_060012500	126	274	357	1	0	0	T	hypothetical_protein_-_conserved::mRNA
LINF_180019600	869	301	539	0	1	0	T	pumilio_protein_2_-_putative::mRNA
LINF_280013500	0	215	165	1	0	0	T	hypothetical_protein_-_conserved::mRNA
LINF_210022700	335	0	165	1	0	0	T	hypothetical_protein_-_conserved::mRNA
LINF_300036700	456	0	148	1	0	0	T	S-adenosylmethionine_decarboxylase::mRNA
LINF_320007800	2100	958	1638	1	0	0	T	hypothetical_protein_-_conserved::mRNA
LINF_320044600	145	56	151	1	0	0	T	hypothetical_protein_-_conserved::mRNA
LINF_250030000	247	0	210	1	0	0	T	palmitoyl_acyltransferase_10_-_putative::mRNA
LINF_010006300	422	0	150	0	1	0	T	hypothetical_protein_-_conserved::mRNA
LINF_120009200	555	485	106	1	0	0	T	hypothetical_protein_-_conserved::mRNA
LINF_260020700	730	1125	1511	0	0	1	T	thimet_oligopeptidase_-_putative::mRNA
LINF_360013500	438	110	0	0	1	0	T	hypothetical_protein::mRNA
LINF_260010300	124	207	116	0	1	0	T	hypothetical_protein::mRNA
LINF_310024500	934	674	330	0	0	1	T	hypothetical_protein_-_conserved::mRNA
LINF_360057200	313	1	124	0	0	1	T	mitochondrial_RNA_binding_complex_1_subunit_-_putative::mRNA
LINF_240014400	165	0	0	1	0	0	T	hypothetical_protein_-_conserved::mRNA
LINF_310013000	278	196	0	0	1	0	T	hypothetical_protein_-_conserved::mRNA
LINF_240020200	599	249	270	0	0	1	T	hypothetical_protein_-_conserved::mRNA
LINF_220006600	74	0	295	0	1	0	T	Zinc_finger_C-x8-C-x5-C-x3-H_type_(and_similar)_-_putative::mRNA
LINF_310020100	134	102	297	0	0	1	T	Cold-shock'_DNA-binding_domain_containing_protein_-_putative::mRNA
LINF_210014400	0	32	393	0	1	0	T	hypothetical_protein_-_conserved::mRNA
LINF_340028300	367	791	170	0	1	0	T	twinfilin_-_putative::mRNA
LINF_360041500	526	138	173	0	0	1	T	hypothetical_protein_-_conserved::mRNA
LINF_310035100	169	263	161	1	0	0	T	hypothetical_protein_-_conserved::mRNA
LINF_150017800	651	0	228	0	0	1	T	E1-like_ubiquitin-activating_enzyme_-_putative::mRNA
LINF_350022200	175	46	198	1	0	0	T	casein_kinase_II_-_putative::mRNA
LINF_250006100	0	190	276	0	1	0	T	hypothetical_protein_-_conserved::mRNA
LINF_240010900	109	343	0	0	0	1	T	anticodon:cggcgg|aaPro::tRNA
LINF_080006500	88	26	0	0	1	0	T	GPI-GlcNAc_transferase_complex_-_PIG-H_component_-_putative::mRNA
LINF_330013500	220	233	0	1	0	0	T	hypothetical_protein_-_conserved::mRNA
LINF_200013600	0	186	90	1	0	0	T	ATP-dependent_RNA_helicase_-_putative::mRNA
LINF_260020000	53	439	0	1	0	0	T	hypothetical_protein_-_conserved::mRNA
LINF_080007300	465	1061	2	0	0	1	T	ABC1_family_-_putative::mRNA
LINF_260016400	598	535	531	1	0	0	T	mitochondrial_RNA_binding_complex_1_subunit_-_putative::mRNA
LINF_110012500	64	0	312	1	0	0	T	Nodulin-like/Major_Facilitator_Superfamily_-_putative::mRNA
LINF_340012000	132	271	70	0	0	1	T	hypothetical_protein_-_conserved::mRNA
LINF_150006700	1073	342	605	1	0	0	T	serine/threonine-protein_kinase_-_putative::mRNA
LINF_260009100	151	276	0	0	1	0	T	hypothetical_protein_-_conserved::mRNA
LINF_050007400	52	0	0	0	0	1	T	hypothetical_protein_-_conserved::mRNA
LINF_350034600	152	88	0	1	0	0	T	dolichol_kinase_-_putative::mRNA
LINF_350054800	510	172	144	0	1	0	T	tubulin_tyrosine_ligase_-_putative::mRNA
LINF_130016800	29	1	336	0	0	1	T	Dynein_light_chain_Tctex-type_-_putative::mRNA
LINF_360026200	195	128	0	1	0	0	T	TLD_-_putative::mRNA
LINF_300020200	109	310	0	0	1	0	T	p1/s1_nuclease::mRNA
LINF_300041600	1925	766	1015	0	1	0	T	serine/threonine-protein_kinase_-_putative::mRNA
LINF_310026200	131	286	0	1	0	0	T	hypothetical_protein::mRNA
LINF_130012800	279	965	658	0	1	0	T	hypothetical_protein_-_conserved::mRNA
LINF_320017100	1335	282	679	0	0	1	T	kinetoplast_polyadenylation/uridylation_factor_2_-_putative::mRNA
LINF_090019000	475	603	436	1	0	0	T	hypothetical_protein_-_conserved::mRNA
LINF_220017000	896	676	1143	0	1	0	T	Zinc_finger_-_C3HC4_type_(RING_finger)_containing_protein_-_putative::mRNA
LINF_330015500	0	261	0	0	1	0	T	beta_tubulin::mRNA
LINF_180012300	429	267	115	0	0	1	T	hypothetical_protein_-_conserved::mRNA
LINF_300018600	169	180	323	1	0	0	T	U3_small_nuclear_ribonucleoprotein_(snRNP)_-_putative::mRNA
LINF_260010600	800	2161	581	1	0	0	T	hypothetical_protein_-_conserved::mRNA
LINF_290015900	229	0	245	0	1	0	T	hypothetical_protein::mRNA
LINF_290005300	211	0	145	1	0	0	T	hypothetical_protein_-_conserved::mRNA
LINF_250015200	309	75	351	0	1	0	T	hypothetical_protein_-_conserved::mRNA
LINF_100020400	0	292	0	0	0	1	T	Protein_of_unknown_function_(DUF1861)_-_putative::mRNA
LINF_300035400	129	0	285	0	1	0	T	hypothetical_protein_-_conserved::mRNA
LINF_040005100	91	0	321	0	1	0	T	pteridine_transporter_(truncated)_-_putative::mRNA
LINF_210009500	209	544	314	0	1	0	T	argonaut-like_protein_-_putative::mRNA
LINF_060019100	23	109	130	0	0	1	T	Cytochrome_b5-like_Heme/Steroid_binding_domain_containing_protein_-_putative::mRNA
LINF_230013300	780	436	434	0	1	0	T	MYCBP-associated_protein_family_-_putative::mRNA
LINF_300024100	250	104	0	1	0	0	T	succinyl-coa:3-ketoacid-coenzyme_a_transferase-_like_protein::mRNA
LINF_250011300	348	325	518	0	1	0	T	hypothetical_protein_-_conserved::mRNA
LINF_250030400	213	170	0	0	1	0	T	Microsomal_signal_peptidase_12_kDa_subunit_(SPC12)_-_putative::mRNA
LINF_160014600	205	212	0	1	0	0	T	hypothetical_protein_-_conserved::mRNA
LINF_250029900	157	58	0	0	0	1	T	hypothetical_protein_-_conserved::mRNA
LINF_130018000	41	0	244	1	0	0	T	XPA-interacting_protein_-_putative::mRNA
LINF_330021400	116	253	0	1	0	0	T	QA-SNARE_protein_putative::mRNA
LINF_240018600	129	0	539	0	0	1	T	hypothetical_protein_-_conserved::mRNA
LINF_140012000	335	590	1136	0	1	0	T	fatty_acid_elongase_-_putative::mRNA
LINF_110008300	170	195	0	1	0	0	T	hypothetical_protein_-_conserved::mRNA
LINF_340042800	160	0	217	1	0	0	T	LicD_family_-_putative::mRNA
LINF_040005900	279	0	0	1	0	0	T	hypothetical_protein_-_conserved::mRNA
LINF_040011900	245	0	0	0	0	1	T	ubiquitin-conjugating_enzyme_E2_-_putative::mRNA
LINF_010008200	213	0	162	0	1	0	T	poly(A)_export_protein_-_putative::mRNA
LINF_310026400	198	160	0	0	0	1	T	hypothetical_protein::mRNA
LINF_260015900	175	182	0	0	0	1	T	hypothetical_protein_-_conserved::mRNA
LINF_270012600	166	202	73	0	1	0	T	hypothetical_protein_-_conserved::mRNA
LINF_360038700	811	0	291	1	0	0	T	cullin-like_protein::mRNA
LINF_270020300	1083	291	682	0	0	1	T	hypothetical_protein_-_conserved::mRNA
LINF_200015200	158	247	88	0	0	1	T	hypothetical_protein_-_conserved::pseudogenic_transcript
LINF_290006000	1337	521	1483	0	0	1	T	C2_domain_in_Dock180_and_Zizimin_proteins_-_putative::mRNA
LINF_320021800	260	1	0	0	0	1	T	hypothetical_protein_-_conserved::mRNA
LINF_070006300	49	0	407	0	0	1	T	tRNA-methyl_transferase_-_putative::mRNA
LINF_300029100	134	145	0	0	1	0	T	ADP-ribosylation_factor-like_protein::mRNA
LINF_290034900	149	0	0	0	1	0	T	Periplasmic_copper-binding_protein_(NosD)/Right_handed_beta_helix_region_containing_protein_-_putative::mRNA
LINF_130021600	1962	664	1497	0	0	1	T	Kinesin-13_5_-_putative::mRNA
LINF_090018300	543	524	829	0	0	1	T	hypothetical_protein_-_conserved::mRNA
LINF_250018700	732	446	935	1	0	0	T	hypothetical_protein_-_conserved::mRNA
LINF_190014800	0	0	313	0	0	1	T	dynein_light_chain_-_putative::mRNA
LINF_270028800	89	0	458	1	0	0	T	hypothetical_protein_-_conserved::mRNA
LINF_360015400	458	168	1142	1	0	0	T	hypothetical_protein_-_conserved::mRNA
LINF_030008400	1143	857	539	1	0	0	T	hypothetical_protein_-_conserved::mRNA
LINF_240014000	38	136	117	0	0	1	T	hypothetical_protein_-_conserved::mRNA
LINF_270017300	114	0	219	0	0	1	T	Emopamil_binding_protein_-_putative::mRNA
LINF_260007700	440	136	274	1	0	0	T	ras-like_small_GTPases_-_putative::mRNA
LINF_290021300	389	635	272	0	1	0	T	Asparagine_synthase_-_putative::mRNA
LINF_220022000	182	131	155	0	1	0	T	hypothetical_protein_-_conserved::mRNA
LINF_360009500	203	781	387	0	0	1	T	amino_acid_permease-like_protein::mRNA
LINF_320043500	192	84	0	1	0	0	T	hypothetical_protein_-_conserved::mRNA
LINF_300023400	111	267	151	1	0	0	T	hypothetical_protein_-_conserved::mRNA
LINF_300029300	417	904	700	1	0	0	T	hypothetical_protein_-_conserved::mRNA
LINF_210015500	0	70	447	0	0	1	T	hypothetical_protein_-_conserved::mRNA
LINF_130013600	837	1553	1882	0	1	0	T	mitochondrial_processing_peptidase_alpha_subunit_-_putative::mRNA
LINF_280036800	100	211	0	0	1	0	T	cytosolic_malate_dehydrogenase::mRNA
LINF_150020900	407	330	98	0	0	1	T	MGT1_magnesium_transporter::mRNA
LINF_280012000	680	733	316	0	1	0	T	serine/threonine_protein_phosphatase_catalytic_subunit_-_putative::mRNA
LINF_160012100	232	0	223	0	0	1	T	hypothetical_protein_-_conserved::mRNA
LINF_190008600	544	1572	475	0	1	0	T	hypothetical_protein_-_conserved::mRNA
LINF_290034700	24	0	286	0	0	1	T	hypothetical_protein_-_conserved::mRNA
LINF_040016000	624	907	1512	0	1	0	T	hypothetical_protein_-_conserved::mRNA
LINF_080013000	1747	2235	1123	1	0	0	T	hypothetical_protein_-_conserved::mRNA
LINF_300015500	132	0	0	0	0	1	T	hypothetical_protein_-_conserved::mRNA
LINF_110013100	0	103	0	1	0	0	T	hypothetical_protein_-_conserved::mRNA
LINF_350010200	687	560	220	1	0	0	T	proteophosphoglycan_ppg3_-_putative::mRNA
LINF_280022800	931	605	1091	1	0	0	T	hypothetical_protein_-_conserved::mRNA
LINF_330027200	1628	839	1206	1	0	0	T	nucleolar_GTP-binding_protein_-_putative::mRNA
LINF_330006800	94	669	245	1	0	0	T	Tetraspanin_family_-_putative::mRNA
LINF_200022500	96	312	858	0	0	1	T	hypothetical_protein_-_conserved::mRNA
LINF_330017700	400	0	185	0	1	0	T	Protein_prenyltransferase_alpha_subunit_repeat_-_putative::mRNA
LINF_330033900	422	242	230	1	0	0	T	hypothetical_protein_-_conserved::mRNA
LINF_300006100	352	296	315	0	1	0	T	hypothetical_protein_-_conserved::mRNA
LINF_330017200	44	215	0	1	0	0	T	SKP1-like_protein::mRNA
LINF_300011500	64	0	204	0	1	0	T	hypothetical_protein_-_conserved::mRNA
LINF_200016760	389	0	224	1	0	0	T	unspecified_product::mRNA
LINF_100008200	1524	812	633	0	1	0	T	hypothetical_protein_-_conserved::mRNA
LINF_300013800	292	441	267	0	1	0	T	hypothetical_protein_-_conserved::mRNA
LINF_160006600	138	0	0	1	0	0	T	hypothetical_protein_-_conserved::mRNA
LINF_350050800	79	11	151	1	0	0	T	anaphase_promoting_complex_subunit_protein_-_putative::mRNA
LINF_360061900	530	216	186	0	1	0	T	glycosyl_hydrolase_-_putative::mRNA
LINF_060013300	264	222	392	0	1	0	T	hypothetical_protein_-_conserved::mRNA
LINF_110014900	473	2	293	1	0	0	T	PUB_domain_containing_protein_-_putative::mRNA
LINF_270026600	975	592	384	0	0	1	T	Dpy-30_motif_containing_protein_-_putative::mRNA
LINF_150008200	113	0	0	1	0	0	T	ribonucleoprotein_p18_-_mitochondrial_precursor_-_putative::mRNA
LINF_260011100	0	123	294	0	1	0	T	PPR_repeat/Pentatricopeptide_repeat_domain_containing_protein_-_putative::mRNA
LINF_320040300	31	275	553	0	0	1	T	hypothetical_protein_-_conserved::mRNA
LINF_190015500	133	0	232	1	0	0	T	tRNA_pseudouridine_synthase_A-like_protein::mRNA
LINF_350013000	468	407	534	0	0	1	T	NADH-dependent_fumarate_reductase_-_putative::mRNA
LINF_110010700	142	103	0	1	0	0	T	hypothetical_protein_-_conserved::mRNA
LINF_180022200	876	0	0	0	1	0	T	chaperone_protein_DNAj_-_putative::mRNA
LINF_280025100	354	1397	1228	0	1	0	T	AARP2CN_(NUC121)_domain/Protein_of_unknown_function_(DUF663)_-_putative::mRNA
LINF_280030700	326	527	604	0	1	0	T	subtilisin-like_serine_peptidase::mRNA
LINF_360070900	67	147	0	0	1	0	T	CCR4-NOT_transcription_complex_subunit_10_-_putative::mRNA
LINF_170016700	1265	537	261	0	1	0	T	hypothetical_protein_-_conserved::mRNA
LINF_340032300	231	739	554	0	0	1	T	phospholipid-transporting_ATPase-like_protein::mRNA
LINF_070014700	191	49	0	0	1	0	T	ubiquitin-conjugating_enzyme_E2_-_putative::mRNA
LINF_360033000	210	231	51	0	0	1	T	hypothetical_protein_-_conserved::mRNA
LINF_060005800	106	0	116	1	0	0	T	ATP-binding_cassette_protein_subfamily_G_-_member_1_-_putative::mRNA
LINF_150015500	833	687	1339	0	0	1	T	protein_kinase_-_putativeGeneDB:LmjF.15.0770::mRNA
LINF_350033700	436	133	98	0	0	1	T	aminotransferase_-_putative::mRNA
LINF_180020100	513	539	790	0	0	1	T	WD_domain_-_G-beta_repeat_-_putative::mRNA
LINF_070016700	244	0	0	1	0	0	T	hypothetical_protein::mRNA
LINF_140018400	185	0	84	1	0	0	T	phosphatidylserine_synthase_-_putative::mRNA
LINF_050013200	48	0	310	0	1	0	T	MYND_zinc_finger_(ZnF)_domain-like_protein::mRNA
LINF_330041300	827	565	710	0	0	1	T	hypothetical_protein_-_conserved::mRNA
LINF_290023200	309	608	686	0	1	0	T	Zn-finger_domain_protein_-_putative::mRNA
LINF_150014600	390	0	473	0	1	0	T	flavoprotein_monooxygenase_-_putative::mRNA
LINF_270030200	265	0	276	1	0	0	T	acyl-CoA_oxidase_-_putative::mRNA
LINF_100013700	809	461	481	0	0	1	T	HEAT_repeat_-_putative::mRNA
LINF_360013800	134	0	68	0	0	1	T	hypothetical_protein_-_conserved::mRNA
LINF_260017500	767	558	181	1	0	0	T	hypothetical_protein_-_conserved::mRNA
LINF_300014700	414	170	1013	0	1	0	T	ubiquitin-protein_ligase_-_putative::mRNA
LINF_310016400	602	340	1085	1	0	0	T	RNA_recognition_motif._(a.k.a._RRM_-_RBD_-_or_RNP_domain)_-_putative::mRNA
LINF_210010900	383	726	612	1	0	0	T	Tetratricopeptide_repeat_-_putative::mRNA
LINF_240014800	330	330	317	1	0	0	T	hypothetical_protein_-_conserved::mRNA
LINF_350014800	1289	2986	2559	1	0	0	T	casein_kinase_-_putative::mRNA
LINF_360080900	848	262	1433	1	0	0	T	nuclear_pore_complex_protein_(NUP155)_-_putative::mRNA
LINF_040016900	604	684	0	0	1	0	T	RNA-binding_protein_-_putative::mRNA
LINF_180005700	243	0	306	0	1	0	T	zinc-finger_of_a_C2HC-type/Double_zinc_ribbon_-_putative::mRNA
LINF_030011500	793	124	666	1	0	0	T	hypothetical_protein_-_conserved::mRNA
LINF_040007900	1539	111	1000	1	0	0	T	adenosine_monophosphate_deaminase_-_putative::mRNA
LINF_050016000	0	1	741	1	0	0	T	Legume-like_lectin_family_-_putative::mRNA
LINF_230007800	540	539	1200	0	1	0	T	pentamidine_resistance_protein_1::mRNA
LINF_190020500	720	453	117	0	1	0	T	Cid1_family_poly_A_polymerase_-_putative::mRNA
LINF_040013400	102	210	164	1	0	0	T	tyrosine_phospatase-like_protein::mRNA
LINF_070017900	0	178	865	0	0	1	T	hypothetical_protein_-_conserved::mRNA
LINF_340025900	496	1088	554	0	0	1	T	hypothetical_protein_-_conserved::mRNA
LINF_320007000	282	383	534	0	1	0	T	hypothetical_protein_-_conserved::mRNA
LINF_320041600	921	647	316	1	0	0	T	Dopey_-_N-terminal_-_putative::mRNA
LINF_290023100	1469	126	1053	0	0	1	T	hypothetical_protein_-_conserved::mRNA
LINF_240017050	387	68	234	0	0	1	T	Surfeit_locus_protein_6_-_putative::mRNA
LINF_240014900	255	0	245	0	1	0	T	hypothetical_protein_-_conserved::mRNA
LINF_120011500	752	83	734	0	1	0	T	alanine_aminotransferase::mRNA
LINF_320009100	1181	2605	592	1	0	0	T	ATP-dependent_RNA_helicase_-_putative::mRNA
LINF_340018900	467	758	1242	0	1	0	T	ATP-dependent_RNA_helicase-like_protein::mRNA
LINF_050010700	0	0	262	0	0	1	T	hypothetical_protein_-_conserved::mRNA
LINF_300016200	260	109	0	0	0	1	T	RF-1_domain_containing_protein_-_putative::mRNA
LINF_140014100	383	223	229	1	0	0	T	protein_kinase_-_putative::mRNA
LINF_100012000	300	112	101	0	1	0	T	hypothetical_protein_-_conserved::mRNA
LINF_360051000	553	0	878	1	0	0	T	UDP-N-acetylglucosamine-dolichyl-phosphate_N-acetylglucosaminephosphotransferase_-_putative::mRNA
LINF_210023400	1893	981	1129	0	0	1	T	hypothetical_protein_-_conserved::mRNA
LINF_310030100	804	603	755	0	0	1	T	hypothetical_protein_-_conserved::mRNA
LINF_360078500	469	627	388	0	0	1	T	Cytochrome_b5-like_Heme/Steroid_binding_domain_containing_protein_-_putative::mRNA
LINF_360076700	744	981	1037	0	0	1	T	hypothetical_protein_-_conserved::mRNA
LINF_210007200	177	250	415	0	0	1	T	Leucine_Rich_repeat/CHAT_domain_containing_protein_-_putative::mRNA
LINF_180012900	985	1498	1070	0	1	0	T	hypothetical_protein_-_conserved::mRNA
LINF_300007500	928	1340	1524	0	1	0	T	ubiquitin_hydrolase_-_putative::mRNA
LINF_020007200	152	248	337	0	0	1	T	phosphoglycan_beta_1_-2_arabinosyltransferase::mRNA
LINF_020008700	795	374	325	1	0	0	T	proteasome_regulatory_non-ATPase_subunit_6_-_putative::mRNA
LINF_090012300	286	0	457	0	1	0	T	palmitoyl_acyltransferase_5_-_putative::mRNA
LINF_130015100	1535	1191	1766	0	0	1	T	Cryptococcal_mannosyltransferase_1_-_putative::mRNA
LINF_240028000	1291	1687	3914	0	0	1	T	Trypanosome_basal_body_component_protein::mRNA
LINF_360070200	1379	370	987	0	1	0	T	hypothetical_protein_-_conserved::mRNA
LINF_360037200	81	47	0	1	0	0	T	PHF5-like_protein_-_putative::mRNA
LINF_360031900	504	288	301	1	0	0	T	hypothetical_protein_-_conserved::mRNA
LINF_260024900	1751	2663	1438	1	0	0	T	hypothetical_protein_-_conserved::mRNA
LINF_310036800	548	0	778	0	0	1	T	KH_domain/Domain_of_unknown_function_(DUF1771)/Smr_domain_containing_protein_-_putative::mRNA
LINF_290020100	640	684	708	0	1	0	T	RNA_binding_protein_-_putative::mRNA
LINF_330013700	1131	505	1969	0	1	0	T	sterol_C-24_reductase_-_putative::mRNA
LINF_330028000	146	230	341	0	0	1	T	phosphoribosylpyrophosphate_synthetase_-_putative::mRNA
LINF_310022400	2183	2371	1719	1	0	0	T	hypothetical_protein_-_conserved::mRNA
LINF_360025400	492	624	1763	1	0	0	T	kinetoplastid_kinetochore_protein_1_-_putative::mRNA
LINF_130007100	376	451	0	0	1	0	T	ras-related_protein_RAB5B_-_putative::mRNA
LINF_290029600	1225	1333	160	1	0	0	T	hypothetical_protein_-_conserved::mRNA
LINF_260025700	578	944	822	0	1	0	T	PQ_loop_repeat_-_putative::mRNA
LINF_100014400	120	0	248	1	0	0	T	hypothetical_protein_-_conserved::mRNA
LINF_150005300	287	891	623	1	0	0	T	Possible_lysine_decarboxylase_-_putative::mRNA
LINF_360081500	2160	941	1991	0	0	1	T	protein_disulfide_isomerase_2::mRNA
LINF_160012800	250	106	422	0	0	1	T	hypothetical_protein_-_conserved::mRNA
LINF_170008300	348	119	0	0	0	1	T	peptidase_T_-_putative_-_metallo-peptidase_-_ClanMH_-_family_M20B::mRNA
LINF_120011800	1169	774	1798	1	0	0	T	protein_phosphatase_with_EF-Hand_domains_(PPEF)::mRNA
LINF_310036000	401	0	781	0	1	0	T	Endoplasmic_Reticulum-Golgi_Intermediate_Compartment_(ERGIC)/Endoplasmic_reticulum_vesicle_transporter_-_putative::mRNA
LINF_350034800	218	346	0	0	0	1	T	PPR_repeat/Pentatricopeptide_repeat_domain_containing_protein_-_putative::mRNA
LINF_180021700	167	0	979	0	1	0	T	Noc2p_family_-_putative::mRNA
LINF_030010000	806	131	736	1	0	0	T	RNA_recognition_motif._(a.k.a._RRM_-_RBD_-_or_RNP_domain)_-_putative::mRNA
LINF_280029200	221	0	316	1	0	0	T	hd_phosphohydrolase_family_protein::mRNA
LINF_300020700	535	482	445	0	1	0	T	protein_kinase_-_putative::mRNA
LINF_330008900	1127	1129	1937	0	1	0	T	ATP-binding_cassette_sub-family_F_member_1_-_putative::mRNA
LINF_010009000	384	729	0	0	0	1	T	hypothetical_protein_-_conserved::mRNA
LINF_070011400	795	37	1194	0	1	0	T	Sel1_repeat_-_putative::mRNA
LINF_240021800	926	839	1256	1	0	0	T	Succinate_dehydrogenase_[ubiquinone]_flavoprotein_subunit_-_mitochondrial::mRNA
LINF_120008900	1084	572	1239	0	0	1	T	pumillio_protein_4_-_putative::mRNA
LINF_280026400	507	831	1127	1	0	0	T	Leucine_Rich_Repeat/Leucine_Rich_repeat_-_putative::mRNA
LINF_300034750	80	125	0	1	0	0	T	hypothetical_protein_-_conserved::mRNA
LINF_350024300	63	48	293	1	0	0	T	hypothetical_protein_-_conserved::mRNA
LINF_220013800	751	313	1433	0	1	0	T	Translation_initiation_factor_SUI1_-_putative::mRNA
LINF_270019800	611	835	506	1	0	0	T	arginyl-tRNA_synthetase_-_putative::mRNA
LINF_090012200	887	184	0	1	0	0	T	PH_domain_containing_protein_-_putative::mRNA
LINF_200009200	0	206	0	0	0	1	T	NUDIX_domain_containing_protein_-_putative::mRNA
LINF_200014700	155	574	149	0	0	1	T	1_-2-Dihydroxy-3-keto-5-methylthiopentene_dioxygenase_-_putative::mRNA
LINF_320031900	348	0	85	0	0	1	T	hypothetical_protein::mRNA
LINF_010012300	1338	723	809	0	1	0	T	hypothetical_protein_-_conserved::mRNA
LINF_170011500	95	637	777	1	0	0	T	hypothetical_protein_-_conserved::mRNA
LINF_270021900	0	193	0	1	0	0	T	hypothetical_protein_-_conserved::mRNA
LINF_280020000	208	362	226	0	0	1	T	DNA_polymerase_kappa_-_putative::mRNA
LINF_320014800	739	360	949	1	0	0	T	vacuolar_proton-ATPase-like_protein_-_putative::mRNA
LINF_360031500	896	159	1344	1	0	0	T	Cullin_protein_neddylation_domain_containing_protein_-_putative::mRNA
LINF_340013200	203	1	478	1	0	0	T	hypothetical_protein_-_conserved::mRNA
LINF_210018400	490	203	386	0	0	1	T	cell_division_protein_kinase_2::mRNA
LINF_360041200	809	1272	393	0	1	0	T	Enoyl-CoA_hydratase/isomerase_family/2-enoyl-CoA_Hydratase_C-terminal_region_containing_protein_-_putative::mRNA
LINF_150020700	1148	165	656	1	0	0	T	mitochondrial_DNA_topoisomerase_II::mRNA
LINF_280022300	415	388	110	0	1	0	T	helicase-like_protein::mRNA
LINF_230021300	310	699	1011	0	1	0	T	hypothetical_protein_-_conserved::mRNA
LINF_110008400	1290	1227	1544	0	1	0	T	14-3-3_protein_2_-_putative::mRNA
LINF_040012300	415	0	263	0	1	0	T	hypothetical_protein_-_conserved::mRNA
LINF_330015900	314	109	0	0	0	1	T	hypothetical_protein_-_conserved::pseudogenic_transcript
LINF_040014700	268	0	410	0	1	0	T	hypothetical_protein_-_conserved::mRNA
LINF_340030900	465	560	923	0	1	0	T	protein_phosphatase_2C-like_protein::mRNA
LINF_190021000	457	745	528	1	0	0	T	oxidoreductase-like_protein::mRNA
LINF_180010100	1696	1292	2869	1	0	0	T	aconitase_-_putative::mRNA
LINF_120014700	1538	182	2324	0	0	1	T	surface_antigen_protein_2_-_putative::mRNA
LINF_350011900	447	1	141	0	1	0	T	hypothetical_protein_-_conserved::mRNA
LINF_330007200	334	727	308	0	1	0	T	hypothetical_protein_-_conserved::mRNA
LINF_010009500	151	44	128	0	1	0	T	Protein_of_unknown_function_(DUF791)_-_putative::mRNA
LINF_260014300	613	240	422	0	0	1	T	DnaJ_domain/Domain_of_unknown_function_(DUF3395)_-_putative::mRNA
LINF_100018700	304	75	0	1	0	0	T	Zinc_finger_-_C3HC4_type_(RING_finger)_containing_protein_-_putative::mRNA
LINF_250023900	842	863	374	1	0	0	T	hypothetical_protein_-_conserved::mRNA
LINF_210024300	1609	1654	1766	0	0	1	T	ATP-dependent_RNA_helicase_SUB2_-_putative::mRNA
LINF_060013700	298	318	324	0	0	1	T	hypothetical_protein_-_conserved::mRNA
LINF_210012700	466	899	1097	0	1	0	T	ATP-binding_cassette_protein_subfamily_E_-_member_1_-_putative::mRNA
LINF_310010300	236	176	398	0	1	0	T	Cyclic_nucleotide-binding_domain_containing_protein_-_putative::mRNA
LINF_360068000	939	568	505	1	0	0	T	mkiaa0324_protein-like_protein::mRNA
LINF_360020300	492	299	270	0	1	0	T	predicted_RanGDP_binding_protein::mRNA
LINF_290014300	591	873	802	0	0	1	T	hypothetical_protein_-_conserved::mRNA
LINF_040009600	374	213	176	0	0	1	T	adenylosuccinate_lyase_-_putative::mRNA
LINF_290021400	962	637	477	0	0	1	T	Nodulin-like_-_putative::mRNA
LINF_270032300	219	1	0	0	0	1	T	aldo-keto_reductase-like_protein::mRNA
LINF_260027900	225	112	419	1	0	0	T	hypothetical_protein_-_conserved::mRNA
LINF_140017500	841	1018	130	0	1	0	T	kinesin_K39_-_putative::mRNA
LINF_300011000	95	304	119	1	0	0	T	Ciliary_BBSome_complex_subunit_2_-_N-terminal/Ciliary_BBSome_complex_subunit_2_-_middle_region/Ciliary_BBSome_complex_subunit_2_-_C-terminal_-_putative::mRNA
LINF_130018900	924	17	963	0	0	1	T	Sin-like_protein_conserved_region_containing_protein_-_putative::mRNA
LINF_270013100	226	0	127	1	0	0	T	hypothetical_protein_-_conserved::mRNA
LINF_330041100	1551	1433	3758	0	1	0	T	Holliday-junction_resolvase-like_of_SPT6/SH2_domain_containing_protein_-_putative::mRNA
LINF_190008300	177	1085	454	0	1	0	T	hypothetical_protein_-_conserved::mRNA
LINF_260007000	262	288	2	1	0	0	T	eukaryotic_peptide_chain_release_factor_subunit_1_-_putative::mRNA
LINF_340022700	262	201	0	0	1	0	T	ATP_dependent_DEAD-box_helicase_-_putative::mRNA
LINF_310021000	465	1270	705	0	0	1	T	hypothetical_protein_-_conserved::mRNA
LINF_030007100	2274	1120	823	0	0	1	T	long-chain-fatty-acid-CoA_ligase_-_putative::mRNA
LINF_130015300	1444	1109	625	0	0	1	T	subtilisin-like_serine_peptidase::mRNA
LINF_240019500	296	260	206	1	0	0	T	hypothetical_protein_-_conserved::mRNA
LINF_360052500	773	998	720	0	0	1	T	predicted_C2_domain_protein::mRNA
LINF_220021600	986	1705	2021	0	0	1	T	alanyl-tRNA_synthetase_-_putative::mRNA
LINF_300010100	279	360	1065	0	1	0	T	hypothetical_protein_-_conserved::mRNA
LINF_240027900	319	0	816	1	0	0	T	Protein_of_unknown_function_N-terminal_domain_(DUF2450)/Protein_of_unknown_function_C-terminus_(DUF2451)_-_putative::mRNA
LINF_030010800	278	398	936	1	0	0	T	arginine_N-methyltransferase_-_putative::mRNA
LINF_310037100	556	652	780	0	1	0	T	hypothetical_protein_-_conserved::mRNA
LINF_340022000	296	501	368	1	0	0	T	hypothetical_protein_-_conserved::mRNA
LINF_090009200	1172	532	255	0	0	1	T	Ring_finger_domain/RING-H2_zinc_finger_containing_protein_-_putative::mRNA
LINF_080010400	897	588	1281	0	1	0	T	protein_kinase_-_putative::mRNA
LINF_140015500	760	1110	878	0	1	0	T	hypothetical_protein_-_conserved::mRNA
LINF_360029600	282	335	188	1	0	0	T	developmentally_regulated_GTP-binding_protein_1_-_putative::mRNA
LINF_260024600	871	1537	1350	0	1	0	T	Domain_of_unknown_function_(DUF4457)_-_putative::mRNA
LINF_170012200	498	581	259	0	0	1	T	hypothetical_protein_-_conserved::mRNA
LINF_020007600	61	249	0	1	0	0	T	small_GTP_binding_protein_rab6-like_protein::mRNA
LINF_310025000	250	1360	152	0	1	0	T	hypothetical_protein_-_conserved::mRNA
LINF_170016100	230	177	755	0	1	0	T	Leucine_Rich_repeat_-_putative::mRNA
LINF_290006200	182	263	657	0	1	0	T	hypothetical_protein_-_conserved::mRNA
LINF_310036300	1787	1303	473	1	0	0	T	RNA_recognition_motif._(a.k.a._RRM_-_RBD_-_or_RNP_domain)_-_putative::mRNA
LINF_040011600	643	704	623	1	0	0	T	serine-threonine_protein_kinase-like_protein::mRNA
LINF_340042100	647	187	571	0	1	0	T	peroxisome_biosynthesis_protein-like_protein::mRNA
LINF_060007600	268	0	0	1	0	0	T	hypothetical_protein_-_conserved::mRNA
LINF_210019600	509	568	177	1	0	0	T	hypothetical_protein_-_conserved::mRNA
LINF_050010800	111	0	220	1	0	0	T	hypothetical_protein_-_conserved::mRNA
LINF_360022100	1293	385	1	0	1	0	T	STAG_domain_containing_protein_-_putative::mRNA
LINF_080009200	1021	1220	240	0	0	1	T	WD_domain_-_G-beta_repeat_-_putative::mRNA
LINF_290017400	497	117	828	1	0	0	T	tryparedoxin_2_-_putative::mRNA
LINF_360079100	559	208	329	1	0	0	T	hypothetical_protein_-_conserved::mRNA
LINF_230014100	1212	1304	569	1	0	0	T	hypothetical_protein_-_conserved::mRNA
LINF_290008200	1014	633	1342	0	1	0	T	TPR_repeat/Tetratricopeptide_repeat_-_putative::mRNA
LINF_190007800	501	282	365	1	0	0	T	RNA_binding_protein_-_putative::mRNA
LINF_210008100	377	211	942	0	1	0	T	protein_kinase_-_putative::mRNA
LINF_100008500	992	0	695	1	0	0	T	protein_transport_protein_SEC23_-_putative::mRNA
LINF_090014000	207	96	0	0	1	0	T	Domain_of_unknown_function_(DUF4464)_-_putative::mRNA
LINF_140016200	379	240	859	0	0	1	T	hypothetical_protein_-_conserved::mRNA
LINF_250022200	1294	112	1352	1	0	0	T	ER-Golgi_trafficking_TRAPP_I_complex_85_kDa_subunit_-_putative::mRNA
LINF_200013400	530	270	192	1	0	0	T	pseudouridine_synthase_TruD_-_putative::mRNA
LINF_250019700	843	919	1368	1	0	0	T	hypothetical_protein_-_conserved::mRNA
LINF_100009500	1014	916	1271	1	0	0	T	pteridine_transporter_(truncated)_-_putative::mRNA
LINF_310040100	1417	686	2407	1	0	0	T	hypothetical_protein_-_conserved::mRNA
LINF_360016100	1398	961	984	0	1	0	T	hypothetical_protein_-_conserved::mRNA
LINF_350007100	1807	1556	2546	0	1	0	T	hypothetical_protein_-_conserved::mRNA
LINF_350056100	98	314	96	0	1	0	T	hypothetical_protein_-_conserved::mRNA
LINF_280016200	612	349	580	0	0	1	T	hypothetical_protein_-_conserved::mRNA
LINF_110008600	682	787	957	1	0	0	T	hypothetical_protein_-_conserved::mRNA
LINF_330041500	524	67	292	1	0	0	T	hypothetical_protein_-_conserved::mRNA
LINF_070006900	750	334	141	0	0	1	T	protein_kinase_-_putative::mRNA
LINF_060011100	592	446	854	0	1	0	T	hypothetical_protein_-_conserved::mRNA
LINF_300026100	31	247	0	0	1	0	T	hypothetical_protein::mRNA
LINF_360016300	551	127	0	1	0	0	T	RNA_editing_complex_protein_MP61::mRNA
LINF_050006900	742	142	218	1	0	0	T	Ferrous_iron_transport_protein_B/50S_ribosome-binding_GTPase_-_putative::mRNA
LINF_350018100	636	770	883	0	1	0	T	hypothetical_protein_-_conserved::mRNA
LINF_160013500	756	740	354	0	1	0	T	Membrane_transport_protein_-_putative::mRNA
LINF_310032600	221	447	418	1	0	0	T	hypothetical_protein_-_conserved::mRNA
LINF_290013300	262	1356	947	0	0	1	T	hypothetical_protein_-_conserved::mRNA
LINF_010006700	273	166	151	0	0	1	T	CLC-type_chloride_channel_-_putativeGeneDB:LmjF.01.0180::mRNA
LINF_110008200	734	1529	1002	0	1	0	T	PIF1_helicase-like_protein_-_putative::mRNA
LINF_270030300	674	625	345	1	0	0	T	transcription_elongation_regulator-like_protein::mRNA
LINF_220005600	611	450	1	0	1	0	T	transcription_factor-like_protein::mRNA
LINF_070018000	473	429	242	1	0	0	T	proteasome_regulatory_non-ATP-ase_subunit_-_putative::mRNA
LINF_260023800	251	757	591	0	1	0	T	engulfment_and_cell_motility_domain_2_-_putative::mRNA
LINF_360063500	626	80	921	1	0	0	T	NADH_dehydrogenase_-_putative::mRNA
LINF_030010300	698	747	371	0	1	0	T	hypothetical_protein_-_conserved::mRNA
LINF_080014100	1091	544	193	1	0	0	T	Dpy-30_motif_containing_protein_-_putative::mRNA
LINF_280026600	129	321	269	1	0	0	T	protein_kinase_-_putative::mRNA
LINF_360035500	207	960	0	1	0	0	T	Nodulin-like/Major_Facilitator_Superfamily_-_putative::mRNA
LINF_280024800	422	899	630	1	0	0	T	C-terminal_motor_kinesin_-_putative::mRNA
LINF_330025800	610	553	0	0	1	0	T	mitochondrial_RNA_binding_complex_1_subunit_-_putative::mRNA
LINF_100014800	1425	1340	1216	1	0	0	T	hypothetical_protein_-_conserved::mRNA
LINF_060014200	2262	2118	3239	1	0	0	T	hypothetical_protein_-_conserved::mRNA
LINF_300016800	1046	104	1613	0	0	1	T	importin_alpha_-_putative::mRNA
LINF_090010900	798	2223	694	1	0	0	T	hypothetical_protein_-_conserved::mRNA
LINF_170011600	733	244	191	1	0	0	T	hypothetical_protein_-_conserved::mRNA
LINF_050015000	63	0	0	1	0	0	T	rRNA::rRNA
LINF_240011200	199	195	533	0	1	0	T	ubiquitin_carboxyl-terminal_hydrolase_-_putative::mRNA
LINF_350006900	263	459	904	0	1	0	T	hypothetical_protein_-_conserved::mRNA
LINF_310020600	546	208	1118	1	0	0	T	hypothetical_protein_-_conserved::mRNA
LINF_160018000	584	461	894	1	0	0	T	Cullin_family/Cullin_protein_neddylation_domain_containing_protein_-_putative::mRNA
LINF_090018200	535	436	439	0	1	0	T	translation_initiation_factor_EIF-2B_gamma_subunit_-_putative::mRNA
LINF_130017400	19	267	304	0	0	1	T	Thiamin_pyrophosphokinase_-_vitamin_B1_binding_domain_containing_protein_-_putative::mRNA
LINF_330042200	1430	128	997	0	0	1	T	beta_prime_cop_protein_-_putative::mRNA
LINF_300030500	330	452	1	0	0	1	T	AAA_family_ATPase-like_protein::mRNA
LINF_230017500	161	377	466	1	0	0	T	Helicase_conserved_C-terminal_domain_containing_protein_-_putative::pseudogenic_transcript
LINF_250024400	859	1118	372	0	1	0	T	enoyl-CoA_reductase_-_putative::mRNA
LINF_340027000	873	79	751	1	0	0	T	hypothetical_protein_-_conserved::mRNA
LINF_210023700	529	168	438	1	0	0	T	hypothetical_protein_-_conserved::mRNA
LINF_340029700	150	216	604	1	0	0	T	DNAj-like_protein::mRNA
LINF_330027800	640	262	255	0	1	0	T	Phosphate_transport_(Pho88)_-_putative::mRNA
LINF_350056600	0	0	178	0	0	1	T	RNA_pseudouridylate_synthase_-_putative::mRNA
LINF_300022700	60	426	0	0	0	1	T	protein_kinase_-_putative::mRNA
LINF_240023800	610	496	819	0	0	1	T	fatty_acid_transporter_protein-like_protein::mRNA
LINF_090022800	875	823	744	0	1	0	T	hypothetical_protein_-_conserved::mRNA
LINF_220010500	1918	1580	1388	0	1	0	T	TFIIS_helical_bundle-like_domain_containing_protein_-_putative::mRNA
LINF_320008200	1451	956	1752	1	0	0	T	intraflagellar_transport_protein_140_-_putative::mRNA
LINF_170009400	334	347	181	1	0	0	T	hypothetical_protein_-_conserved::mRNA
LINF_190022300	124	362	259	1	0	0	T	ATP-dependent_zinc_metallopeptidase_-_putative::mRNA
LINF_210015700	766	300	0	1	0	0	T	Domain_of_unknown_function_(DUF4042)/HEAT-like_repeat_-_putative::mRNA
LINF_290017800	0	0	362	1	0	0	T	Etoposide-induced_protein_2.4_(EI24)_-_putative::mRNA
LINF_220017400	588	81	907	0	1	0	T	adaptor_complex_AP-1_medium_subunit_-_putative::mRNA
LINF_220015900	1082	395	653	0	0	1	T	hypothetical_protein_-_conserved::mRNA
LINF_360040300	471	221	741	0	1	0	T	DNA_topoisomerase_III_-_putative::mRNA
LINF_170015000	475	934	557	0	1	0	T	OSM3-like_kinesin_-_putative::mRNA
LINF_340043000	145	0	0	1	0	0	T	Ankyrin_repeats_(3_copies)/Ankyrin_repeat/Ankyrin_repeats_(many_copies)_-_putative::mRNA
LINF_360012600	142	206	503	1	0	0	T	MP18_RNA_editing_complex_protein_-_putative::mRNA
LINF_160017100	786	323	0	0	0	1	T	WW_domain_containing_protein_-_putative::mRNA
LINF_280029100	994	758	464	0	0	1	T	cyclin_dependent_kinase-binding_protein_-_putative::mRNA
LINF_350054900	133	269	403	0	1	0	T	hypothetical_protein_-_conserved::mRNA
LINF_140011600	559	292	1	1	0	0	T	hypothetical_protein_-_conserved::mRNA
LINF_040006300	217	2	0	0	1	0	T	exosome_complex_exonuclease_RRP40_-_putative::mRNA
LINF_260025900	647	614	458	0	1	0	T	Protein_tyrosine_kinase/Protein_kinase_domain_containing_protein_-_putative::mRNA
LINF_240023600	145	168	283	1	0	0	T	hypothetical_protein_-_conserved::mRNA
LINF_310023300	1334	1	484	0	0	1	T	Leucine_Rich_repeat_-_putative::mRNA
LINF_100017400	344	1305	1266	1	0	0	T	RNA-binding_protein-like_protein::mRNA
LINF_240015000	875	421	190	1	0	0	T	hypothetical_protein_-_conserved::mRNA
LINF_250008500	396	364	1042	1	0	0	T	hypothetical_protein_-_conserved::mRNA
LINF_340042900	466	83	310	0	1	0	T	Programmed_cell_death_protein_2_-_C-terminal_putative_domain_containing_protein_-_putative::mRNA
LINF_350023300	206	1146	1051	0	0	1	T	hypothetical_protein_-_conserved::mRNA
LINF_280032200	544	1166	283	1	0	0	T	eukaryotic_translation_initiation_factor_4E_-_putative::mRNA
LINF_320036200	655	495	411	0	0	1	T	outer_dynein_arm_docking_complex_-_putative::mRNA
LINF_210016300	588	155	302	0	1	0	T	aspartyl-tRNA_synthetase_-_putative::mRNA
LINF_120012000	524	146	275	0	0	1	T	Protein_of_unknown_function_(DUF1448)_-_putative::mRNA
LINF_330035800	385	469	0	0	1	0	T	hypothetical_protein_-_conserved::mRNA
LINF_280017900	109	353	164	0	1	0	T	hypothetical_protein_-_conserved::mRNA
LINF_350036100	133	317	230	1	0	0	T	glycerol_kinase_-_glycosomal_-_putative::mRNA
LINF_030009600	712	147	72	1	0	0	T	Ankyrin_repeats_(3_copies)/Ankyrin_repeats_(many_copies)/Ankyrin_repeat/DHHC_palmitoyltransferase_-_putative::mRNA
LINF_140008700	1061	1322	729	0	0	1	T	hypothetical_protein_-_conserved::mRNA
LINF_280029400	1455	858	323	0	1	0	T	glycosomal_membrane_protein_-_putative::mRNA
LINF_360022700	661	765	792	0	0	1	T	poly-zinc_finger_protein_2_-_putative::mRNA
LINF_210025200	393	459	219	0	0	1	T	hypothetical_protein_-_conserved::mRNA
LINF_270014400	1496	931	1272	1	0	0	T	Right_handed_beta_helix_region/Periplasmic_copper-binding_protein_(NosD)_-_putative::mRNA
LINF_150020500	296	367	0	1	0	0	T	hypothetical_protein_-_conserved::mRNA
LINF_220016500	320	226	507	1	0	0	T	Major_Facilitator_Superfamily/Sugar_(and_other)_transporter/Organic_Anion_Transporter_Polypeptide_(OATP)_family_-_putative::mRNA
LINF_320025700	180	0	231	0	1	0	T	ribosome_biogenesis_protein_TSR3_-_putative::mRNA
LINF_240023300	1195	103	1131	0	1	0	T	calcium/calmodulin-dependent_protein_kinase_-_putative::mRNA
LINF_310019200	1238	1047	1866	0	0	1	T	hypothetical_protein_-_conserved::mRNA
LINF_350041900	931	0	893	0	1	0	T	hypothetical_protein_-_conserved::mRNA
LINF_130012700	485	591	593	0	0	1	T	protein_kinase_-_putative::mRNA
LINF_340020000	263	157	0	0	0	1	T	hypothetical_protein_-_conserved::mRNA
LINF_290016500	403	950	480	1	0	0	T	hypothetical_protein_-_conserved::mRNA
LINF_330026200	2173	801	2028	0	1	0	T	hypothetical_protein_-_conserved::mRNA
LINF_360059800	0	380	175	0	1	0	T	hypothetical_protein_-_conserved::mRNA
LINF_190011500	722	486	475	0	1	0	T	DNA-directed_RNA_polymerases_I_and_III_subunit_RPAC1_-_putative::mRNA
LINF_360006100	311	134	285	0	1	0	T	hypothetical_protein_-_conserved::mRNA
LINF_250023800	726	343	675	1	0	0	T	pyruvate_dehydrogenase_E1_beta_subunit_-_putative::mRNA
LINF_300022200	215	1	354	0	1	0	T	hypothetical_protein_-_conserved::mRNA
LINF_240008800	184	609	0	1	0	0	T	TPR_repeat_-_putative::mRNA
LINF_250029100	115	0	0	1	0	0	T	Parkin_co-regulated_protein_-_putative::mRNA
LINF_300028000	552	511	755	1	0	0	T	phospholipid-translocating_P-type_ATPase_(flippase)_-_putative::mRNA
LINF_330030700	503	0	164	0	0	1	T	hypothetical_protein_-_conserved::mRNA
LINF_250022100	457	625	188	0	0	1	T	protein_kinase_-_putative::mRNA
LINF_320039400	508	207	131	0	1	0	T	Golgi_transport_complex_subunit_5_-_putative::mRNA
LINF_080016700	745	299	583	0	0	1	T	hypothetical_protein_-_conserved::mRNA
LINF_240014200	374	1036	571	0	1	0	T	hypothetical_protein_-_conserved::mRNA
LINF_270021400	436	443	307	0	0	1	T	CBF/Mak21_family_-_putative::mRNA
LINF_030005200	305	231	1	0	1	0	T	D-3-phosphoglycerate_dehydrogenase-like_protein::mRNA
LINF_300014500	99	217	0	1	0	0	T	adenosine_kinase-like_protein::mRNA
LINF_190008500	248	186	370	0	1	0	T	protein_kinase_-_putative::mRNA
LINF_350013900	354	302	1446	0	1	0	T	hypothetical_protein_-_conserved::mRNA
LINF_360033700	624	1393	465	1	0	0	T	membrane-bound_acid_phosphatase_2_-_putative::mRNA
LINF_160019100	1398	1056	1845	1	0	0	T	hypothetical_protein_-_conserved::mRNA
LINF_340011600	710	719	592	1	0	0	T	hypothetical_protein_-_conserved::mRNA
LINF_280007700	42	0	527	1	0	0	T	hypothetical_protein_-_conserved::mRNA
LINF_180015000	615	521	358	1	0	0	T	hypothetical_protein_-_conserved::mRNA
LINF_250019500	117	310	370	0	1	0	T	GIY-YIG_catalytic_domain_containing_protein_-_putative::mRNA
LINF_360028300	509	1	539	0	1	0	T	hypothetical_protein_-_conserved::mRNA
LINF_160015400	1227	574	490	0	1	0	T	hypothetical_protein_-_conserved::mRNA
LINF_130005300	452	0	133	1	0	0	T	hypothetical_protein_-_conserved::mRNA
LINF_360006300	346	464	150	0	1	0	T	PUB_domain_containing_protein_-_putative::mRNA
LINF_290028000	554	32	557	0	0	1	T	UDP-GlcNAc:PI_a1-6_GlcNAc-transferase_-_putative::mRNA
LINF_310021100	1582	846	1316	0	1	0	T	pentamidine_resistance_protein_1::mRNA
LINF_260025100	0	343	538	0	1	0	T	hypothetical_protein_-_conserved::mRNA
LINF_310007000	1112	450	1289	0	1	0	T	nucleolar_protein_-_putative::mRNA
LINF_240024900	422	465	0	1	0	0	T	cyclin_11_-_putative::mRNA
LINF_250013200	1133	726	975	0	0	1	T	DNA_repair_protein_-_putative::mRNA
LINF_300010600	351	333	660	0	1	0	T	LMBR1-like_membrane_protein_-_putative::mRNA
LINF_360077000	337	86	691	0	0	1	T	hypothetical_protein_-_conserved::mRNA
LINF_360078300	595	1221	265	1	0	0	T	2_-3-bisphosphoglycerate-independent_phosphoglycerate_mutase::mRNA
LINF_260015300	612	423	534	0	1	0	T	hypothetical_protein_-_conserved::mRNA
LINF_360069400	210	394	0	0	1	0	T	hypothetical_protein_-_conserved::mRNA
LINF_320018800	102	605	427	1	0	0	T	WLM_domain_containing_protein_-_putative::mRNA
LINF_240025800	282	429	737	0	0	1	T	hypothetical_protein_-_conserved::mRNA
LINF_340046400	55	0	302	1	0	0	T	DnaJ_domain_containing_protein_-_putative::mRNA
LINF_070014100	478	85	946	0	0	1	T	hypothetical_protein_-_conserved::mRNA
LINF_320008800	714	1	1241	0	0	1	T	Dynamin_family/Root_hair_defective_3_GTP-binding_protein_(RHD3)_-_putative::mRNA
LINF_310025800	1291	755	181	0	1	0	T	protein_kinase_-_putative::mRNA
LINF_310006800	374	484	212	0	1	0	T	hypothetical_protein_-_conserved::mRNA
LINF_340021000	2213	1291	1508	1	0	0	T	N-terminal_region_of_Chorein_-_a_TM_vesicle-mediated_sorter/Protein_of_unknown_function_(DUF1162)_-_putative::mRNA
LINF_290019800	258	0	170	1	0	0	T	RNA_binding_protein_-_putative::mRNA
LINF_280036100	428	309	0	0	0	1	T	hypothetical_protein_-_conserved::mRNA
LINF_290012700	1092	980	297	0	0	1	T	heat_shock_protein_90_-_putative::mRNA
LINF_360028800	535	1021	324	0	1	0	T	NOL1/NOP2/sun_family_-_putative::mRNA
LINF_300007900	986	1054	0	1	0	0	T	hypothetical_protein_-_conserved::mRNA
LINF_070012900	1082	915	1035	1	0	0	T	HEAT-like_repeat_-_putative::mRNA
LINF_340031500	240	466	924	0	0	1	T	hypothetical_protein_-_conserved::mRNA
LINF_280018300	348	107	1	1	0	0	T	hypothetical_protein_-_conserved::mRNA
LINF_320027900	473	187	975	1	0	0	T	R-SNARE_protein_-_putative::mRNA
LINF_230013200	828	147	808	1	0	0	T	kinesin_-_putative::mRNA
LINF_160005600	837	202	841	0	0	1	T	peroxisome_assembly_protein_-_putative::mRNA
LINF_360048600	313	449	794	0	1	0	T	hypothetical_protein_-_conserved::mRNA
LINF_230020100	966	370	1089	1	0	0	T	hypothetical_protein_-_conserved::mRNA
LINF_320015900	587	259	788	0	0	1	T	protein_kinase_-_putative::mRNA
LINF_130021700	279	770	508	1	0	0	T	squalene_monooxygenase-like_protein::mRNA
LINF_310016300	1847	1514	513	0	1	0	T	hypothetical_protein_-_conserved::mRNA
LINF_320016500	267	49	122	0	0	1	T	hypothetical_protein_-_conserved::mRNA
LINF_210013600	301	0	377	0	1	0	T	hypothetical_protein_-_conserved::mRNA
LINF_290022700	275	250	760	1	0	0	T	hypothetical_protein_-_conserved::mRNA
LINF_360053200	125	196	0	0	0	1	T	gamma-tubulin_complex_subunit_-_putative::mRNA
LINF_250023400	776	343	1526	1	0	0	T	hypothetical_protein_-_conserved::mRNA
LINF_330014800	765	851	1479	1	0	0	T	NLI_interacting_factor-like_phosphatase_-_putative::mRNA
LINF_040008200	179	151	718	1	0	0	T	beta-fructofuranosidase_-_putative::mRNA
LINF_340007900	96	84	1244	0	0	1	T	calpain-like_cysteine_peptidase_-_putative::mRNA
LINF_350035400	904	275	240	1	0	0	T	trypanothione-dependent_glyoxalase_I::mRNA
LINF_320009800	349	215	206	1	0	0	T	Leucine_Rich_repeat_-_putative::mRNA
LINF_220021300	208	159	0	0	1	0	T	hypothetical_protein_-_conserved::mRNA
LINF_320025300	310	145	253	0	0	1	T	heat_shock_protein-like_protein_-_putative::mRNA
[truncated: 6,061 more rows]

## Sheet: GO enrichment - MF
Column1	Column2	Column3	Column4	Column5	Column6	Column7	Column8
GO.ID	Term	Annotated	Significant	Expected	classicFisher	adjustfisherC	proportion
GO:0008569	ATP-dependent microtubule motor activity, minus-end-directed	17	9	0.42	5.20E-11	2.21E-09	52.94117647
GO:1990939	ATP-dependent microtubule motor activity	17	9	0.42	5.20E-11	2.21E-09	52.94117647
GO:0003777	microtubule motor activity	74	14	1.85	1.80E-09	5.10E-08	18.91891892
GO:0003774	motor activity	77	14	1.92	3.00E-09	6.38E-08	18.18181818
GO:0005524	ATP binding	636	34	15.89	3.40E-06	5.78E-05	5.34591195
GO:0032559	adenyl ribonucleotide binding	649	34	16.22	5.40E-06	7.04E-05	5.238828968
GO:0030554	adenyl nucleotide binding	651	34	16.27	5.80E-06	7.04E-05	5.222734255
GO:0008144	drug binding	664	34	16.59	9.20E-06	9.78E-05	5.120481928
GO:0016887	ATPase activity	155	14	3.87	2.20E-05	0.000207778	9.032258065
GO:0042623	ATPase activity, coupled	103	11	2.57	3.80E-05	0.000323	10.67961165
GO:0035639	purine ribonucleoside triphosphate binding	765	35	19.11	8.00E-05	0.000618182	4.575163399
GO:0043167	ion binding	1159	46	28.96	0.00011	0.000779167	3.96893874
GO:0032555	purine ribonucleotide binding	778	35	19.44	0.00012	0.000784615	4.498714653
GO:0017076	purine nucleotide binding	781	35	19.51	0.00013	0.000789286	4.481434059
GO:0032553	ribonucleotide binding	791	35	19.76	0.00016	0.000906667	4.424778761
GO:0016462	pyrophosphatase activity	370	21	9.24	0.00021	0.000991667	5.675675676
GO:0016818	hydrolase activity, acting on acid anhydrides, in phosphorus-containing anhydrides	371	21	9.27	0.00021	0.000991667	5.660377358
GO:0097367	carbohydrate derivative binding	797	35	19.91	0.00019	0.000991667	4.391468005
GO:0016817	hydrolase activity, acting on acid anhydrides	374	21	9.34	0.00024	0.001073684	5.614973262
GO:0017111	nucleoside-triphosphatase activity	359	20	8.97	0.00039	0.0016575	5.571030641
GO:0004842	ubiquitin-protein transferase activity	27	5	0.67	0.00045	0.001663043	18.51851852
GO:0000166	nucleotide binding	865	36	21.61	0.00045	0.001663043	4.161849711
GO:1901265	nucleoside phosphate binding	865	36	21.61	0.00045	0.001663043	4.161849711
GO:0019787	ubiquitin-like protein transferase activity	29	5	0.72	0.00064	0.002266667	17.24137931
GO:0043168	anion binding	860	35	21.49	0.0009	0.00306	4.069767442
GO:0036094	small molecule binding	898	36	22.44	0.00097	0.003171154	4.008908686
GO:0008017	microtubule binding	66	6	1.65	0.0056	0.01762963	9.090909091
GO:0031369	translation initiation factor binding	5	2	0.12	0.00588	0.01785	40
GO:0016787	hydrolase activity	795	30	19.86	0.00828	0.024268966	3.773584906
GO:0004659	prenyltransferase activity	7	2	0.17	0.01195	0.031243939	28.57142857
GO:0005337	nucleoside transmembrane transporter activity	7	2	0.17	0.01195	0.031243939	28.57142857
GO:0015631	tubulin binding	76	6	1.9	0.01104	0.031243939	7.894736842
GO:0005488	binding	2315	68	57.84	0.01213	0.031243939	2.937365011
GO:0008092	cytoskeletal protein binding	83	6	2.07	0.0166	0.0415	7.228915663
GO:0097159	organic cyclic compound binding	1366	44	34.13	0.01986	0.046891667	3.221083455
GO:1901363	heterocyclic compound binding	1366	44	34.13	0.01986	0.046891667	3.221083455
GO:0003824	catalytic activity	1889	57	47.2	0.02132	0.048978378	3.017469561

## Sheet: GO enrichment - BP 
Column1	Column2	Column3	Column4	Column5	Column6	Column7	Column8
GO.ID	Term	Annotated	Significant	Expected	classicFisher	adjustfisherC	proportion
GO:0007018	microtubule-based movement	107	14	2.92	5.90E-07	0.0001239	13.08411215
GO:0006928	movement of cell or subcellular component	122	14	3.33	3.00E-06	0.000315	11.47540984
GO:0007017	microtubule-based process	165	16	4.51	5.10E-06	0.000357	9.696969697
GO:1902652	secondary alcohol metabolic process	4	3	0.11	7.70E-05	0.003234	75
GO:1902653	secondary alcohol biosynthetic process	4	3	0.11	7.70E-05	0.003234	75
GO:0006695	cholesterol biosynthetic process	2	2	0.05	0.00074	0.019425	100
GO:0008203	cholesterol metabolic process	2	2	0.05	0.00074	0.019425	100
GO:0016126	sterol biosynthetic process	7	3	0.19	0.00063	0.019425	42.85714286
GO:0016125	sterol metabolic process	8	3	0.22	0.00099	0.0231	37.5
GO:0006696	ergosterol biosynthetic process	3	2	0.08	0.00217	0.026805882	66.66666667
GO:0008204	ergosterol metabolic process	3	2	0.08	0.00217	0.026805882	66.66666667
GO:0016128	phytosteroid metabolic process	3	2	0.08	0.00217	0.026805882	66.66666667
GO:0016129	phytosteroid biosynthetic process	3	2	0.08	0.00217	0.026805882	66.66666667
GO:0044107	cellular alcohol metabolic process	3	2	0.08	0.00217	0.026805882	66.66666667
GO:0044108	cellular alcohol biosynthetic process	3	2	0.08	0.00217	0.026805882	66.66666667
GO:0045337	farnesyl diphosphate biosynthetic process	3	2	0.08	0.00217	0.026805882	66.66666667
GO:0045338	farnesyl diphosphate metabolic process	3	2	0.08	0.00217	0.026805882	66.66666667
GO:0006694	steroid biosynthetic process	11	3	0.3	0.00275	0.030394737	27.27272727
GO:0008299	isoprenoid biosynthetic process	11	3	0.3	0.00275	0.030394737	27.27272727
GO:0006413	translational initiation	23	4	0.63	0.00305	0.032025	17.39130435
GO:0006720	isoprenoid metabolic process	12	3	0.33	0.0036	0.032869565	25
GO:0008202	steroid metabolic process	12	3	0.33	0.0036	0.032869565	25
GO:0046165	alcohol biosynthetic process	12	3	0.33	0.0036	0.032869565	25
GO:0006721	terpenoid metabolic process	4	2	0.11	0.00426	0.034407692	50
GO:0016114	terpenoid biosynthetic process	4	2	0.11	0.00426	0.034407692	50
GO:0032502	developmental process	25	4	0.68	0.00419	0.034407692	16

## Sheet: GO enrichment - CC
Column1	Column2	Column3	Column4	Column5	Column6	Column7	Column8
GO.ID	Term	Annotated	Significant	Expected	classicFisher	adjustfisherC	proportion
GO:0005875	microtubule associated complex	38	8	0.82	8.80E-07	6.78E-05	21.05263158
GO:0030286	dynein complex	32	7	0.69	3.40E-06	0.0001309	21.875
GO:0015630	microtubule cytoskeleton	177	12	3.81	0.0003	0.0077	6.779661017
GO:0005886	plasma membrane	50	6	1.08	0.0006	0.009856	12
GO:0071944	cell periphery	70	7	1.51	0.00064	0.009856	10
GO:0005856	cytoskeleton	352	16	7.58	0.00251	0.032211667	4.545454545
